# Supplementary material for: Significance of Targeting VEGFR-2 and Cyclin D1 in Luminal-A Breast Cancer
Source: Molecules. 2020 Oct 10;25(20):4606. doi: 10.3390/molecules25204606 (PMC7594023; doi:10.3390/molecules25204606)
Supplement: Supplementary file 1 [file molecules-25-04606-s001.zip]

Archive with 3 entries (2 files):
- molecules-943282-SM-CONVERSION/
- molecules-943282-SM-CONVERSION/Supplementary material S1-S5-conversion.docx
- molecules-943282-SM-CONVERSION/supplementary material S3.xlsx
