# Supplementary material for: Significance of Targeting VEGFR-2 and Cyclin D1 in Luminal-A Breast Cancer
Source: Molecules. 2020 Oct 10;25(20):4606. doi: 10.3390/molecules25204606 (PMC7594023; doi:10.3390/molecules25204606)
Supplement: Supplementary file 1 [file molecules-25-04606-s001.zip › molecules-943282-SM-CONVERSION/supplementary material S3.xlsx]

## Sheet: Breast PTK data
	2logS100
				Barcode	631531601	631531601	631531601	631531601	631531601	631531601	631531601	631531601	631531601	631531601	631531601	631531601
				Compound(on Chip)	DMSO	DMSO	DMSO	DMSO	DMSO	DMSO	DMSO	DMSO	DMSO	DMSO	DMSO	DMSO
				Sample name	Breast 1	Breast 2	Breast 3	Breast 4	Breast 5	Breast 6	Breast 7	Breast 9	Breast 10	Breast 11	Breast 12	Breast 13
				SFactor10	BC 01	BC 02	BC 03	BC 04	BC 05	BC 06	BC 07	BC 09	BC 10	BC 11	BC 12	BC 13
				Age	62	70	61	42	40	47	51	27	41	68	42	57
				ER	70% Strong	70% Strong	80% Strong	90% Strong	90% Strong	60% Strong	70% Strong	90% Strong	60% Strong	95% Strong	70% Strong	20 % Strong
				PR	5% Moderate	70% Strong	Negative	90% Strong	90% Strong	15% Moderate	5 % Moderate	90% Strong	0.03	10% Moderte	10% Moderte	20 % Moderte
ID	Sequence	PepProtein_UniprotName	PepProtein_UniprotID
41_654_666	LDGENIYIRHSNL	E41L2	O43491		10.2484	8.66984	7.12973	9.24854	10.836	10.3543	10.6205	12.0791	9.03052	12.0838	10.5771	11.9185
41_654_666	LDGENIYIRHSNL	41	P11171		10.2484	8.66984	7.12973	9.24854	10.836	10.3543	10.6205	12.0791	9.03052	12.0838	10.5771	11.9185
AMPE_5_17	EREGSKRYCIQTK	AMPE	Q07075		6.98627	7.48878	7.67776	7.75489	6.81867	7.9524	8.10026	7.08511	7.54116	6.44223	8.0535	9.47056
ANXA1_14_26	IENEEQEYVQTVK	ANXA1	P04083		9.99575	7.45721	0	7.87461	9.46406	9.48272	9.67821	11.0143	9.10614	11.5628	10.3278	11.3463
ANXA2_17_29	HSTPPSAYGSVKA	AXA2L	A6NMY6		3.12926	0	0	0	3.24426	1.82817	3.42007	8.65536	0	9.20932	7.35612	9.11085
ANXA2_17_29	HSTPPSAYGSVKA	ANXA2	P07355		3.12926	0	0	0	3.24426	1.82817	3.42007	8.65536	0	9.20932	7.35612	9.11085
ART_004_EAIYAAPFAKKKXC	EAIYAAPFAKKK	NA	NA		12.5042	11.4468	8.79811	11.2802	12.2719	12.4346	12.4466	13.5469	11.959	14.0462	12.7582	13.7035
B3AT_39_51	TEATATDYHTTSH	B3AT	P02730		2.44568	0	0	0	0	2.4094	2.78241	4.52698	1.30062	7.65541	7.81965	8.07714
CALM_95_107	KDGNGYISAAELR	CALB1	P05937		2.29949	0	0	0.316178	5.51094	3.60175	4.58008	8.49666	2.42233	9.20101	7.65864	8.48762
CALM_95_107	KDGNGYISAAELR	CALM1	P0DP23		2.29949	0	0	0.316178	5.51094	3.60175	4.58008	8.49666	2.42233	9.20101	7.65864	8.48762
CALM_95_107	KDGNGYISAAELR	CALM2	P0DP24		2.29949	0	0	0.316178	5.51094	3.60175	4.58008	8.49666	2.42233	9.20101	7.65864	8.48762
CALM_95_107	KDGNGYISAAELR	CALM3	P0DP25		2.29949	0	0	0.316178	5.51094	3.60175	4.58008	8.49666	2.42233	9.20101	7.65864	8.48762
CALM_95_107	KDGNGYISAAELR	PLSL	P13796		2.29949	0	0	0.316178	5.51094	3.60175	4.58008	8.49666	2.42233	9.20101	7.65864	8.48762
CALM_95_107	KDGNGYISAAELR	HPCL1	P37235		2.29949	0	0	0.316178	5.51094	3.60175	4.58008	8.49666	2.42233	9.20101	7.65864	8.48762
CALM_95_107	KDGNGYISAAELR	NCALD	P61601		2.29949	0	0	0.316178	5.51094	3.60175	4.58008	8.49666	2.42233	9.20101	7.65864	8.48762
CBL_693_705	EGEEDTEYMTPSS	CBL	P22681		9.63262	0	0	0	5.06875	7.34771	4.76951	10.5399	8.74592	11.1951	10.6618	11.4635
CD3Z_116_128	KDKMAEAYSEIGM	CD3Z	P20963		3.57691	0	0	0	0	0	3.16606	9.02976	0	9.36398	6.1355	9.70881
CD3Z_146_158	STATKDTYDALHM	CD3Z	P20963		0	0	0	0	0	0	0	6.35612	0	7.90785	6.1417	7.88715
CDK2_8_20	EKIGEGTYGVVYK	CDC7	O00311		11.0071	8.90082	2.61957	9.88009	11.3871	11.0942	11.21	13.0491	9.16164	12.9729	11.6249	13.0846
CDK2_8_20	EKIGEGTYGVVYK	CDK14	O94921		11.0071	8.90082	2.61957	9.88009	11.3871	11.0942	11.21	13.0491	9.16164	12.9729	11.6249	13.0846
CDK2_8_20	EKIGEGTYGVVYK	M4K4	O95819		11.0071	8.90082	2.61957	9.88009	11.3871	11.0942	11.21	13.0491	9.16164	12.9729	11.6249	13.0846
CDK2_8_20	EKIGEGTYGVVYK	CDK1	P06493		11.0071	8.90082	2.61957	9.88009	11.3871	11.0942	11.21	13.0491	9.16164	12.9729	11.6249	13.0846
CDK2_8_20	EKIGEGTYGVVYK	WEE2	P0C1S8		11.0071	8.90082	2.61957	9.88009	11.3871	11.0942	11.21	13.0491	9.16164	12.9729	11.6249	13.0846
CDK2_8_20	EKIGEGTYGVVYK	CDK2	P24941		11.0071	8.90082	2.61957	9.88009	11.3871	11.0942	11.21	13.0491	9.16164	12.9729	11.6249	13.0846
CDK2_8_20	EKIGEGTYGVVYK	CDK8	P49336		11.0071	8.90082	2.61957	9.88009	11.3871	11.0942	11.21	13.0491	9.16164	12.9729	11.6249	13.0846
CDK2_8_20	EKIGEGTYGVVYK	CDK3	Q00526		11.0071	8.90082	2.61957	9.88009	11.3871	11.0942	11.21	13.0491	9.16164	12.9729	11.6249	13.0846
CDK2_8_20	EKIGEGTYGVVYK	CDKL1	Q00532		11.0071	8.90082	2.61957	9.88009	11.3871	11.0942	11.21	13.0491	9.16164	12.9729	11.6249	13.0846
CDK2_8_20	EKIGEGTYGVVYK	CDK5	Q00535		11.0071	8.90082	2.61957	9.88009	11.3871	11.0942	11.21	13.0491	9.16164	12.9729	11.6249	13.0846
CDK2_8_20	EKIGEGTYGVVYK	CDK16	Q00536		11.0071	8.90082	2.61957	9.88009	11.3871	11.0942	11.21	13.0491	9.16164	12.9729	11.6249	13.0846
CDK2_8_20	EKIGEGTYGVVYK	CDK17	Q00537		11.0071	8.90082	2.61957	9.88009	11.3871	11.0942	11.21	13.0491	9.16164	12.9729	11.6249	13.0846
CDK2_8_20	EKIGEGTYGVVYK	CDK18	Q07002		11.0071	8.90082	2.61957	9.88009	11.3871	11.0942	11.21	13.0491	9.16164	12.9729	11.6249	13.0846
CDK2_8_20	EKIGEGTYGVVYK	M4K2	Q12851		11.0071	8.90082	2.61957	9.88009	11.3871	11.0942	11.21	13.0491	9.16164	12.9729	11.6249	13.0846
CDK2_8_20	EKIGEGTYGVVYK	STK4	Q13043		11.0071	8.90082	2.61957	9.88009	11.3871	11.0942	11.21	13.0491	9.16164	12.9729	11.6249	13.0846
CDK2_8_20	EKIGEGTYGVVYK	MK07	Q13164		11.0071	8.90082	2.61957	9.88009	11.3871	11.0942	11.21	13.0491	9.16164	12.9729	11.6249	13.0846
CDK2_8_20	EKIGEGTYGVVYK	STK3	Q13188		11.0071	8.90082	2.61957	9.88009	11.3871	11.0942	11.21	13.0491	9.16164	12.9729	11.6249	13.0846
CDK2_8_20	EKIGEGTYGVVYK	CDK13	Q14004		11.0071	8.90082	2.61957	9.88009	11.3871	11.0942	11.21	13.0491	9.16164	12.9729	11.6249	13.0846
CDK2_8_20	EKIGEGTYGVVYK	CDKL4	Q5MAI5		11.0071	8.90082	2.61957	9.88009	11.3871	11.0942	11.21	13.0491	9.16164	12.9729	11.6249	13.0846
CDK2_8_20	EKIGEGTYGVVYK	ULK3	Q6PHR2		11.0071	8.90082	2.61957	9.88009	11.3871	11.0942	11.21	13.0491	9.16164	12.9729	11.6249	13.0846
CDK2_8_20	EKIGEGTYGVVYK	M4K3	Q8IVH8		11.0071	8.90082	2.61957	9.88009	11.3871	11.0942	11.21	13.0491	9.16164	12.9729	11.6249	13.0846
CDK2_8_20	EKIGEGTYGVVYK	MINK1	Q8N4C8		11.0071	8.90082	2.61957	9.88009	11.3871	11.0942	11.21	13.0491	9.16164	12.9729	11.6249	13.0846
CDK2_8_20	EKIGEGTYGVVYK	MYO3A	Q8NEV4		11.0071	8.90082	2.61957	9.88009	11.3871	11.0942	11.21	13.0491	9.16164	12.9729	11.6249	13.0846
CDK2_8_20	EKIGEGTYGVVYK	MYO3B	Q8WXR4		11.0071	8.90082	2.61957	9.88009	11.3871	11.0942	11.21	13.0491	9.16164	12.9729	11.6249	13.0846
CDK2_8_20	EKIGEGTYGVVYK	CDK15	Q96Q40		11.0071	8.90082	2.61957	9.88009	11.3871	11.0942	11.21	13.0491	9.16164	12.9729	11.6249	13.0846
CDK2_8_20	EKIGEGTYGVVYK	CDK19	Q9BWU1		11.0071	8.90082	2.61957	9.88009	11.3871	11.0942	11.21	13.0491	9.16164	12.9729	11.6249	13.0846
CDK2_8_20	EKIGEGTYGVVYK	STK36	Q9NRP7		11.0071	8.90082	2.61957	9.88009	11.3871	11.0942	11.21	13.0491	9.16164	12.9729	11.6249	13.0846
CDK2_8_20	EKIGEGTYGVVYK	IRAK4	Q9NWZ3		11.0071	8.90082	2.61957	9.88009	11.3871	11.0942	11.21	13.0491	9.16164	12.9729	11.6249	13.0846
CDK2_8_20	EKIGEGTYGVVYK	CDK12	Q9NYV4		11.0071	8.90082	2.61957	9.88009	11.3871	11.0942	11.21	13.0491	9.16164	12.9729	11.6249	13.0846
CDK2_8_20	EKIGEGTYGVVYK	TNIK	Q9UKE5		11.0071	8.90082	2.61957	9.88009	11.3871	11.0942	11.21	13.0491	9.16164	12.9729	11.6249	13.0846
CDK2_8_20	EKIGEGTYGVVYK	M3K4	Q9Y6R4		11.0071	8.90082	2.61957	9.88009	11.3871	11.0942	11.21	13.0491	9.16164	12.9729	11.6249	13.0846
CDK7_157_169	GLAKSFGSPNRAY	CDK7	P50613		8.43686	8.05105	8.78569	7.81435	8.55032	8.15509	8.37072	8.41671	7.54291	8.75808	7.41099	8.18741
CRK_214_226	GPPEPGPYAQPSV	CRK	P46108		0	0	0	0	0	0	0	5.3797	0	6.93486	6.63428	7.71222
CRK_214_226	GPPEPGPYAQPSV	LFG3	Q969X1		0	0	0	0	0	0	0	5.3797	0	6.93486	6.63428	7.71222
CTNB1_79_91	VADIDGQYAMTRA	CTNB1	P35222		7.03189	0	0	0	4.47031	7.54759	7.84196	9.46905	3.39967	10.0003	8.32363	9.66333
DCX_109_121	GIVYAVSSDRFRS	DCLK1	O15075		8.57602	8.37321	8.84257	8.38528	8.44713	8.15642	8.858	9.13372	8.00293	9.60946	6.92181	9.3174
DCX_109_121	GIVYAVSSDRFRS	DCX	O43602		8.57602	8.37321	8.84257	8.38528	8.44713	8.15642	8.858	9.13372	8.00293	9.60946	6.92181	9.3174
DDR1_506_518	LLLSNPAYRLLLA	DDR1	Q08345		0	0	0	0	0	0	0	2.53054	0	0	0	0
DYR1A_212_224	KHDTEMKYYIVHL	DYR1A	Q13627		0	0	0	0	0	0	0	0	0	4.98746	0	0
DYR1A_212_224	KHDTEMKYYIVHL	DYR1B	Q9Y463		0	0	0	0	0	0	0	0	0	4.98746	0	0
DYR1A_312_324	CQLGQRIYQYIQS	DYR1A	Q13627		3.19313	6.67354	6.76273	0	3.64572	2.19557	3.43223	6.13011	0	7.94663	0	7.48606
DYR1A_312_324	CQLGQRIYQYIQS	DYR1B	Q9Y463		3.19313	6.67354	6.76273	0	3.64572	2.19557	3.43223	6.13011	0	7.94663	0	7.48606
EGFR_1103_1115	GSVQNPVYHNQPL	EGFR	P00533		2.85053	0	0	2.90625	7.28448	5.79953	6.63852	9.02886	3.64034	8.97788	7.90666	9.18163
EGFR_1118_1130	APSRDPHYQDPHS	EGFR	P00533		0	0	0	0	1.28241	2.95798	3.47703	4.45637	0	7.37139	7.49231	7.97305
EGFR_1165_1177	ISLDNPDYQQDFF	EGFR	P00533		8.6896	8.02922	7.39049	8.48305	8.97552	9.15152	8.8251	9.60458	9.1675	9.86162	9.5551	9.92169
EGFR_1190_1202	STAENAEYLRVAP	EGFR	P00533		2.8357	0	0	0	3.49291	2.53987	3.22875	8.04433	1.52315	9.19284	6.62381	8.5888
ENOG_37_49	SGASTGIYEALEL	ENOA	P06733		13.116	11.5292	9.21971	12.1132	12.9351	12.9244	13.0139	14.7787	11.2146	14.943	12.7533	14.6446
ENOG_37_49	SGASTGIYEALEL	ENOG	P09104		13.116	11.5292	9.21971	12.1132	12.9351	12.9244	13.0139	14.7787	11.2146	14.943	12.7533	14.6446
ENOG_37_49	SGASTGIYEALEL	ENOB	P13929		13.116	11.5292	9.21971	12.1132	12.9351	12.9244	13.0139	14.7787	11.2146	14.943	12.7533	14.6446
EPHA1_774_786	LDDFDGTYETQGG	EPHA1	P21709		10.1983	8.71904	6.21242	9.27063	10.3454	10.4719	10.4081	12.0659	9.82382	12.0497	10.897	12.0676
EPHA2_765_777	EDDPEATYTTSGG	EPHA2	P29317		11.1295	9.1776	0	9.32506	10.9769	10.9175	10.8385	12.9509	10.0922	12.9751	11.7048	13.0614
EPHA2_765_777	EDDPEATYTTSGG	EPHA3	P29320		11.1295	9.1776	0	9.32506	10.9769	10.9175	10.8385	12.9509	10.0922	12.9751	11.7048	13.0614
EPHA2_765_777	EDDPEATYTTSGG	EPHA8	P29322		11.1295	9.1776	0	9.32506	10.9769	10.9175	10.8385	12.9509	10.0922	12.9751	11.7048	13.0614
EPHA2_765_777	EDDPEATYTTSGG	EPHA5	P54756		11.1295	9.1776	0	9.32506	10.9769	10.9175	10.8385	12.9509	10.0922	12.9751	11.7048	13.0614
EPHA2_765_777	EDDPEATYTTSGG	EPHA4	P54764		11.1295	9.1776	0	9.32506	10.9769	10.9175	10.8385	12.9509	10.0922	12.9751	11.7048	13.0614
EPHA2_765_777	EDDPEATYTTSGG	EPHA7	Q15375		11.1295	9.1776	0	9.32506	10.9769	10.9175	10.8385	12.9509	10.0922	12.9751	11.7048	13.0614
EPHA2_765_777	EDDPEATYTTSGG	EPHA6	Q9UF33		11.1295	9.1776	0	9.32506	10.9769	10.9175	10.8385	12.9509	10.0922	12.9751	11.7048	13.0614
EPHA4_589_601	LNQGVRTYVDPFT	EPHA4	P54764		0	0	0	0	2.39229	6.92159	4.12917	6.74816	2.95707	6.6587	6.9959	7.07972
EPHA7_607_619	TYIDPETYEDPNR	EPHA2	P29317		10.5863	8.57343	3.67229	8.22546	9.87922	9.92923	10.1362	11.5348	9.27683	12.057	10.5041	11.7537
EPHA7_607_619	TYIDPETYEDPNR	EPHA3	P29320		10.5863	8.57343	3.67229	8.22546	9.87922	9.92923	10.1362	11.5348	9.27683	12.057	10.5041	11.7537
EPHA7_607_619	TYIDPETYEDPNR	EPHB2	P29323		10.5863	8.57343	3.67229	8.22546	9.87922	9.92923	10.1362	11.5348	9.27683	12.057	10.5041	11.7537
EPHA7_607_619	TYIDPETYEDPNR	EPHB3	P54753		10.5863	8.57343	3.67229	8.22546	9.87922	9.92923	10.1362	11.5348	9.27683	12.057	10.5041	11.7537
EPHA7_607_619	TYIDPETYEDPNR	EPHA5	P54756		10.5863	8.57343	3.67229	8.22546	9.87922	9.92923	10.1362	11.5348	9.27683	12.057	10.5041	11.7537
EPHA7_607_619	TYIDPETYEDPNR	EPHB4	P54760		10.5863	8.57343	3.67229	8.22546	9.87922	9.92923	10.1362	11.5348	9.27683	12.057	10.5041	11.7537
EPHA7_607_619	TYIDPETYEDPNR	EPHB1	P54762		10.5863	8.57343	3.67229	8.22546	9.87922	9.92923	10.1362	11.5348	9.27683	12.057	10.5041	11.7537
EPHA7_607_619	TYIDPETYEDPNR	EPHA4	P54764		10.5863	8.57343	3.67229	8.22546	9.87922	9.92923	10.1362	11.5348	9.27683	12.057	10.5041	11.7537
EPHA7_607_619	TYIDPETYEDPNR	EPHA7	Q15375		10.5863	8.57343	3.67229	8.22546	9.87922	9.92923	10.1362	11.5348	9.27683	12.057	10.5041	11.7537
EPHA7_607_619	TYIDPETYEDPNR	EPHA6	Q9UF33		10.5863	8.57343	3.67229	8.22546	9.87922	9.92923	10.1362	11.5348	9.27683	12.057	10.5041	11.7537
EPHB1_771_783	DDTSDPTYTSSLG	EPHB2	P29323		9.99744	7.17481	0	7.85067	9.67441	9.42501	9.58801	11.6024	8.05234	11.8901	9.87721	11.6754
EPHB1_771_783	DDTSDPTYTSSLG	EPHB3	P54753		9.99744	7.17481	0	7.85067	9.67441	9.42501	9.58801	11.6024	8.05234	11.8901	9.87721	11.6754
EPHB1_771_783	DDTSDPTYTSSLG	EPHB4	P54760		9.99744	7.17481	0	7.85067	9.67441	9.42501	9.58801	11.6024	8.05234	11.8901	9.87721	11.6754
EPHB1_771_783	DDTSDPTYTSSLG	EPHB1	P54762		9.99744	7.17481	0	7.85067	9.67441	9.42501	9.58801	11.6024	8.05234	11.8901	9.87721	11.6754
EPHB1_921_933	SAIKMVQYRDSFL	EPHB2	P29323		8.40666	8.53882	8.93008	7.42115	7.67249	8.027	8.29732	8.5522	7.43902	8.82184	0	8.34667
EPHB1_921_933	SAIKMVQYRDSFL	EPHB3	P54753		8.40666	8.53882	8.93008	7.42115	7.67249	8.027	8.29732	8.5522	7.43902	8.82184	0	8.34667
EPHB1_921_933	SAIKMVQYRDSFL	EPHB1	P54762		8.40666	8.53882	8.93008	7.42115	7.67249	8.027	8.29732	8.5522	7.43902	8.82184	0	8.34667
EPHB1_921_933	SAIKMVQYRDSFL	EPHA7	Q15375		8.40666	8.53882	8.93008	7.42115	7.67249	8.027	8.29732	8.5522	7.43902	8.82184	0	8.34667
EPOR_361_373	SEHAQDTYLVLDK	EPOR	P19235		9.10305	6.1881	0	7.69959	9.48364	8.8976	8.95764	11.2911	7.31018	11.461	9.9675	11.329
EPOR_419_431	ASAASFEYTILDP	EPOR	P19235		8.11746	6.4775	6.15322	7.17657	8.75987	8.53884	8.88797	10.5439	8.27872	10.4168	8.73385	10.5691
ERBB2_1241_1253	PTAENPEYLGLDV	ERBB2	P04626		9.23784	7.7522	7.01803	7.51572	9.02529	9.17718	9.16641	10.0067	9.14725	10.1025	9.28511	10.0264
ERBB2_870_882	LDIDETEYHADGG	ERBB2	P04626		9.04154	7.49859	2.99065	4.10558	8.66357	9.21901	9.01459	10.2809	9.26131	10.4082	10.116	10.5624
ERBB4_1181_1193	QALDNPEYHNASN	ERBB4	Q15303		2.94797	0	0	0	1.41085	2.94988	3.54978	5.45051	3.76889	7.83458	7.15936	7.57141
ERBB4_1277_1289	IVAENPEYLSEFS	ERBB4	Q15303		8.76345	7.84263	7.17743	8.28087	9.14828	8.88233	8.85102	9.32722	8.91075	9.61207	8.98937	9.23745
FAK1_569_581	RYMEDSTYYKASK	FAK1	Q05397		8.03282	6.24477	3.17781	7.41442	8.88362	8.51186	8.62083	9.68087	7.82794	9.97223	9.45549	9.92501
FAK1_569_581	RYMEDSTYYKASK	FAK2	Q14289		8.03282	6.24477	3.17781	7.41442	8.88362	8.51186	8.62083	9.68087	7.82794	9.97223	9.45549	9.92501
FAK1_569_581	RYMEDSTYYKASK	SDK1	Q7Z5N4		8.03282	6.24477	3.17781	7.41442	8.88362	8.51186	8.62083	9.68087	7.82794	9.97223	9.45549	9.92501
FAK2_572_584	RYIEDEDYYKASV	FAK1	Q05397		10.5416	9.40072	7.68945	9.49	10.1556	9.95688	10.2277	11.174	9.6709	11.5542	10.597	11.4762
FAK2_572_584	RYIEDEDYYKASV	FAK2	Q14289		10.5416	9.40072	7.68945	9.49	10.1556	9.95688	10.2277	11.174	9.6709	11.5542	10.597	11.4762
FER_707_719	RQEDGGVYSSSGL	FER	P16591		9.99305	6.8439	0	8.53786	9.68182	9.51026	9.70994	11.4606	8.10463	11.6524	9.80011	11.5654
FES_706_718	REEADGVYAASGG	FES	P07332		10.7624	8.48926	2.44245	8.85138	10.4713	10.4284	10.5275	12.3031	8.55517	12.4929	10.678	12.3541
FGFR1_761_773	TSNQEYLDLSMPL	FGFR1	P11362		0	0	0	0	0	0	1.40698	4.32292	0	8.39706	0	8.45196
FGFR1_761_773	TSNQEYLDLSMPL	FGFR2	P21802		0	0	0	0	0	0	1.40698	4.32292	0	8.39706	0	8.45196
FGFR1_761_773	TSNQEYLDLSMPL	FGFR3	P22607		0	0	0	0	0	0	1.40698	4.32292	0	8.39706	0	8.45196
FGFR2_762_774	TLTTNEEYLDLSQ	FGFR1	P11362		9.24406	7.89878	3.53765	4.11595	8.58237	9.11302	8.79679	10.0459	8.8627	10.7466	9.52369	10.2779
FGFR2_762_774	TLTTNEEYLDLSQ	FGFR2	P21802		9.24406	7.89878	3.53765	4.11595	8.58237	9.11302	8.79679	10.0459	8.8627	10.7466	9.52369	10.2779
FGFR2_762_774	TLTTNEEYLDLSQ	FGFR3	P22607		9.24406	7.89878	3.53765	4.11595	8.58237	9.11302	8.79679	10.0459	8.8627	10.7466	9.52369	10.2779
FGFR3_753_765	TVTSTDEYLDLSA	FGFR2	P21802		9.09134	3.61268	0	3.3812	8.6288	8.96349	8.85566	9.90639	8.73894	10.4392	9.18755	10.2189
FGFR3_753_765	TVTSTDEYLDLSA	FGFR3	P22607		9.09134	3.61268	0	3.3812	8.6288	8.96349	8.85566	9.90639	8.73894	10.4392	9.18755	10.2189
FRK_380_392	KVDNEDIYESRHE	FRK	P42685		11.8631	10.1798	3.49173	10.5148	11.8572	11.6583	11.8487	13.5406	10.5044	13.5082	12.0311	13.5066
INSR_992_1004	YASSNPEYLSASD	INSR	P06213		4.02936	6.86436	0	3.54108	7.30383	7.48994	4.22252	8.01632	6.32916	9.15556	7.84014	8.74232
INSR_992_1004	YASSNPEYLSASD	IGF1R	P08069		4.02936	6.86436	0	3.54108	7.30383	7.48994	4.22252	8.01632	6.32916	9.15556	7.84014	8.74232
INSR_992_1004	YASSNPEYLSASD	INSRR	P14616		4.02936	6.86436	0	3.54108	7.30383	7.48994	4.22252	8.01632	6.32916	9.15556	7.84014	8.74232
JAK1_1015_1027	AIETDKEYYTVKD	JAK1	P23458		9.2207	6.77379	0	6.87377	9.04174	9.12215	9.1728	10.8145	7.9313	10.889	9.69005	10.9034
JAK2_563_577	VRREVGDYGQLHETE	JAK2	O60674		8.83324	6.47486	2.09235	7.82912	8.77369	8.9508	9.02011	10.3478	7.71623	10.5487	9.48901	10.5899
K2C6B_53_65	GAGFGSRSLYGLG	K2C75	O95678		8.34042	7.80265	7.66991	7.29105	8.26924	8.51303	8.68303	9.35136	7.64814	9.7766	8.31578	9.56061
K2C6B_53_65	GAGFGSRSLYGLG	K2C6A	P02538		8.34042	7.80265	7.66991	7.29105	8.26924	8.51303	8.68303	9.35136	7.64814	9.7766	8.31578	9.56061
K2C6B_53_65	GAGFGSRSLYGLG	K2C6B	P04259		8.34042	7.80265	7.66991	7.29105	8.26924	8.51303	8.68303	9.35136	7.64814	9.7766	8.31578	9.56061
K2C6B_53_65	GAGFGSRSLYGLG	K2C7	P08729		8.34042	7.80265	7.66991	7.29105	8.26924	8.51303	8.68303	9.35136	7.64814	9.7766	8.31578	9.56061
K2C6B_53_65	GAGFGSRSLYGLG	K2C5	P13647		8.34042	7.80265	7.66991	7.29105	8.26924	8.51303	8.68303	9.35136	7.64814	9.7766	8.31578	9.56061
K2C6B_53_65	GAGFGSRSLYGLG	K2C6C	P48668		8.34042	7.80265	7.66991	7.29105	8.26924	8.51303	8.68303	9.35136	7.64814	9.7766	8.31578	9.56061
K2C6B_53_65	GAGFGSRSLYGLG	K2C71	Q3SY84		8.34042	7.80265	7.66991	7.29105	8.26924	8.51303	8.68303	9.35136	7.64814	9.7766	8.31578	9.56061
K2C6B_53_65	GAGFGSRSLYGLG	K2C79	Q5XKE5		8.34042	7.80265	7.66991	7.29105	8.26924	8.51303	8.68303	9.35136	7.64814	9.7766	8.31578	9.56061
K2C6B_53_65	GAGFGSRSLYGLG	K2C74	Q7RTS7		8.34042	7.80265	7.66991	7.29105	8.26924	8.51303	8.68303	9.35136	7.64814	9.7766	8.31578	9.56061
K2C6B_53_65	GAGFGSRSLYGLG	K2C1B	Q7Z794		8.34042	7.80265	7.66991	7.29105	8.26924	8.51303	8.68303	9.35136	7.64814	9.7766	8.31578	9.56061
K2C6B_53_65	GAGFGSRSLYGLG	K2C73	Q86Y46		8.34042	7.80265	7.66991	7.29105	8.26924	8.51303	8.68303	9.35136	7.64814	9.7766	8.31578	9.56061
K2C8_425_437	SAYGGLTSPGLSY	K2C8	P05787		7.00133	2.36558	0	3.2572	6.89972	0	3.73077	7.57742	0	8.12199	7.11735	8.44321
KSYK_518_530	ALRADENYYKAQT	KSYK	P43405		7.38115	5.5367	3.58802	5.93276	7.38635	7.3119	7.3148	7.85665	6.43692	8.94573	8.31124	8.84764
LAT_194_206	MESIDDYVNVPES	LAT	O43561		7.6487	0	0	0	5.98117	6.42448	6.27321	9.96416	8.75968	10.4747	10.1541	10.6758
LAT_249_261	EEGAPDYENLQEL	LAT	O43561		10.2988	8.76072	2.19232	8.09139	9.37148	9.49243	9.5531	11.2523	9.85723	11.8356	11.0151	11.6876
LCK_387_399	RLIEDNEYTAREG	LCK	P06239		9.64141	7.50098	3.49022	7.06092	9.33905	9.35945	9.26681	10.9208	8.57313	11.2409	10.1727	11.1326
LCK_387_399	RLIEDNEYTAREG	FYN	P06241		9.64141	7.50098	3.49022	7.06092	9.33905	9.35945	9.26681	10.9208	8.57313	11.2409	10.1727	11.1326
LCK_387_399	RLIEDNEYTAREG	YES	P07947		9.64141	7.50098	3.49022	7.06092	9.33905	9.35945	9.26681	10.9208	8.57313	11.2409	10.1727	11.1326
LCK_387_399	RLIEDNEYTAREG	LYN	P07948		9.64141	7.50098	3.49022	7.06092	9.33905	9.35945	9.26681	10.9208	8.57313	11.2409	10.1727	11.1326
LCK_387_399	RLIEDNEYTAREG	HCK	P08631		9.64141	7.50098	3.49022	7.06092	9.33905	9.35945	9.26681	10.9208	8.57313	11.2409	10.1727	11.1326
LCK_387_399	RLIEDNEYTAREG	SRC	P12931		9.64141	7.50098	3.49022	7.06092	9.33905	9.35945	9.26681	10.9208	8.57313	11.2409	10.1727	11.1326
MBP_198_210	ARTAHYGSLPQKS	MBP	P02686		7.73562	6.5051	5.75011	6.90482	8.36256	8.16042	7.94761	8.87182	6.16223	8.99995	8.24931	8.82381
MBP_259_271	FGYGGRASDYKSA	MBP	P02686		6.61253	0	4.76057	5.67439	6.81535	6.35366	6.58432	7.42858	6.96106	6.85215	7.90644	7.01998
MBP_263_275	GRASDYKSAHKGF	MBP	P02686		5.71475	3.5116	6.79867	5.13679	5.99799	4.33786	6.45507	7.38399	5.67407	6.47879	7.22171	7.23234
MET_1227_1239	RDMYDKEYYSVHN	MET	P08581		8.45936	6.493	5.36689	8.13925	9.59163	9.29001	9.37259	10.7392	8.19815	10.7861	9.98071	10.8257
MET_1227_1239	RDMYDKEYYSVHN	RON	Q04912		8.45936	6.493	5.36689	8.13925	9.59163	9.29001	9.37259	10.7392	8.19815	10.7861	9.98071	10.8257
MK01_180_192	HTGFLTEYVATRW	MK03	P27361		6.81562	4.88	5.97467	6.60588	6.94664	2.22424	6.75029	8.08876	6.02573	8.21351	0	8.41043
MK01_180_192	HTGFLTEYVATRW	MK01	P28482		6.81562	4.88	5.97467	6.60588	6.94664	2.22424	6.75029	8.08876	6.02573	8.21351	0	8.41043
MK01_198_210	IMLNSKGYTKSID	MK03	P27361		0	0	0	0	0	0	0	0	0	0	0	0
MK01_198_210	IMLNSKGYTKSID	MK01	P28482		0	0	0	0	0	0	0	0	0	0	0	0
MK07_211_223	AEHQYFMTEYVAT	MK07	Q13164		5.97816	3.25031	3.36223	3.94723	7.87102	7.28488	7.22856	8.65134	6.97796	8.38709	7.40296	8.55278
MK10_216_228	TSFMMTPYVVTRY	MK08	P45983		8.5848	8.89013	8.88905	8.67271	9.18496	8.70271	8.81171	9.78024	8.31991	9.71567	8.59285	9.64425
MK10_216_228	TSFMMTPYVVTRY	MK09	P45984		8.5848	8.89013	8.88905	8.67271	9.18496	8.70271	8.81171	9.78024	8.31991	9.71567	8.59285	9.64425
MK10_216_228	TSFMMTPYVVTRY	MK10	P53779		8.5848	8.89013	8.88905	8.67271	9.18496	8.70271	8.81171	9.78024	8.31991	9.71567	8.59285	9.64425
MK12_178_190	ADSEMTGYVVTRW	MK13	O15264		7.31064	7.03493	3.41995	7.05709	7.78103	8.11256	7.81521	8.32422	6.4203	8.49538	7.70891	8.82316
MK12_178_190	ADSEMTGYVVTRW	MK12	P53778		7.31064	7.03493	3.41995	7.05709	7.78103	8.11256	7.81521	8.32422	6.4203	8.49538	7.70891	8.82316
MK12_178_190	ADSEMTGYVVTRW	MK11	Q15759		7.31064	7.03493	3.41995	7.05709	7.78103	8.11256	7.81521	8.32422	6.4203	8.49538	7.70891	8.82316
MK12_178_190	ADSEMTGYVVTRW	MK14	Q16539		7.31064	7.03493	3.41995	7.05709	7.78103	8.11256	7.81521	8.32422	6.4203	8.49538	7.70891	8.82316
MK14_173_185	RHTDDEMTGYVAT	MK13	O15264		3.89408	0	0	0	2.93991	6.50354	5.7634	6.18679	6.90972	7.89066	7.36144	7.66938
MK14_173_185	RHTDDEMTGYVAT	MK12	P53778		3.89408	0	0	0	2.93991	6.50354	5.7634	6.18679	6.90972	7.89066	7.36144	7.66938
MK14_173_185	RHTDDEMTGYVAT	MK11	Q15759		3.89408	0	0	0	2.93991	6.50354	5.7634	6.18679	6.90972	7.89066	7.36144	7.66938
MK14_173_185	RHTDDEMTGYVAT	MK14	Q16539		3.89408	0	0	0	2.93991	6.50354	5.7634	6.18679	6.90972	7.89066	7.36144	7.66938
NCF1_313_325	QRSRKRLSQDAYR	NCF1B	A6NI72		9.9099	9.94941	10.4874	9.76573	10.062	9.87345	10.4756	10.1659	9.5873	9.91398	9.77344	9.93908
NCF1_313_325	QRSRKRLSQDAYR	NCF1C	A8MVU1		9.9099	9.94941	10.4874	9.76573	10.062	9.87345	10.4756	10.1659	9.5873	9.91398	9.77344	9.93908
NCF1_313_325	QRSRKRLSQDAYR	NCF1	P14598		9.9099	9.94941	10.4874	9.76573	10.062	9.87345	10.4756	10.1659	9.5873	9.91398	9.77344	9.93908
NTRK2_696_708	GMSRDVYSTDYYR	MUSK	O15146		7.30706	6.1704	6.5452	6.85302	8.54067	8.04133	7.87553	9.85374	7.55644	9.9173	8.96845	10.0426
NTRK2_696_708	GMSRDVYSTDYYR	NTRK1	P04629		7.30706	6.1704	6.5452	6.85302	8.54067	8.04133	7.87553	9.85374	7.55644	9.9173	8.96845	10.0426
NTRK2_696_708	GMSRDVYSTDYYR	INSR	P06213		7.30706	6.1704	6.5452	6.85302	8.54067	8.04133	7.87553	9.85374	7.55644	9.9173	8.96845	10.0426
NTRK2_696_708	GMSRDVYSTDYYR	IGF1R	P08069		7.30706	6.1704	6.5452	6.85302	8.54067	8.04133	7.87553	9.85374	7.55644	9.9173	8.96845	10.0426
NTRK2_696_708	GMSRDVYSTDYYR	ROS1	P08922		7.30706	6.1704	6.5452	6.85302	8.54067	8.04133	7.87553	9.85374	7.55644	9.9173	8.96845	10.0426
NTRK2_696_708	GMSRDVYSTDYYR	INSRR	P14616		7.30706	6.1704	6.5452	6.85302	8.54067	8.04133	7.87553	9.85374	7.55644	9.9173	8.96845	10.0426
NTRK2_696_708	GMSRDVYSTDYYR	LTK	P29376		7.30706	6.1704	6.5452	6.85302	8.54067	8.04133	7.87553	9.85374	7.55644	9.9173	8.96845	10.0426
NTRK2_696_708	GMSRDVYSTDYYR	UFO	P30530		7.30706	6.1704	6.5452	6.85302	8.54067	8.04133	7.87553	9.85374	7.55644	9.9173	8.96845	10.0426
NTRK2_696_708	GMSRDVYSTDYYR	ROR1	Q01973		7.30706	6.1704	6.5452	6.85302	8.54067	8.04133	7.87553	9.85374	7.55644	9.9173	8.96845	10.0426
NTRK2_696_708	GMSRDVYSTDYYR	ROR2	Q01974		7.30706	6.1704	6.5452	6.85302	8.54067	8.04133	7.87553	9.85374	7.55644	9.9173	8.96845	10.0426
NTRK2_696_708	GMSRDVYSTDYYR	TYRO3	Q06418		7.30706	6.1704	6.5452	6.85302	8.54067	8.04133	7.87553	9.85374	7.55644	9.9173	8.96845	10.0426
NTRK2_696_708	GMSRDVYSTDYYR	DDR1	Q08345		7.30706	6.1704	6.5452	6.85302	8.54067	8.04133	7.87553	9.85374	7.55644	9.9173	8.96845	10.0426
NTRK2_696_708	GMSRDVYSTDYYR	MERTK	Q12866		7.30706	6.1704	6.5452	6.85302	8.54067	8.04133	7.87553	9.85374	7.55644	9.9173	8.96845	10.0426
NTRK2_696_708	GMSRDVYSTDYYR	PTK7	Q13308		7.30706	6.1704	6.5452	6.85302	8.54067	8.04133	7.87553	9.85374	7.55644	9.9173	8.96845	10.0426
NTRK2_696_708	GMSRDVYSTDYYR	NTRK3	Q16288		7.30706	6.1704	6.5452	6.85302	8.54067	8.04133	7.87553	9.85374	7.55644	9.9173	8.96845	10.0426
NTRK2_696_708	GMSRDVYSTDYYR	NTRK2	Q16620		7.30706	6.1704	6.5452	6.85302	8.54067	8.04133	7.87553	9.85374	7.55644	9.9173	8.96845	10.0426
NTRK2_696_708	GMSRDVYSTDYYR	DDR2	Q16832		7.30706	6.1704	6.5452	6.85302	8.54067	8.04133	7.87553	9.85374	7.55644	9.9173	8.96845	10.0426
NTRK2_696_708	GMSRDVYSTDYYR	ALK	Q9UM73		7.30706	6.1704	6.5452	6.85302	8.54067	8.04133	7.87553	9.85374	7.55644	9.9173	8.96845	10.0426
ODBA_340_352	DDSSAYRSVDEVN	ODBA	P12694		3.7686	0	0	0	0	3.23969	3.9543	4.62248	2.77488	8.84144	4.31372	8.2505
P85A_600_612	NENTEDQYSLVED	P85A	P27986		11.1743	9.49343	4.14911	9.5627	10.7686	10.9098	10.8213	12.9209	9.65983	12.9724	10.886	12.8313
P85A_600_612	NENTEDQYSLVED	PCDG1	Q9Y5H4		11.1743	9.49343	4.14911	9.5627	10.7686	10.9098	10.8213	12.9209	9.65983	12.9724	10.886	12.8313
PAXI_111_123	VGEEEHVYSFPNK	PAXI	P49023		11.4899	9.51526	3.12568	10.1779	11.6533	11.4372	11.4847	13.6068	9.74002	13.5819	11.7275	13.4766
PAXI_24_36	FLSEETPYSYPTG	PAXI	P49023		10.7115	8.96913	6.01265	9.10764	10.6006	10.5625	10.4876	12.2269	9.0602	12.3411	10.7827	12.3037
PDPK1_2_14	ARTTSQLYDAVPI	PDPK1	O15530		10.3751	8.52924	0	9.04849	9.95528	10.3475	10.3963	11.4088	7.9413	12.1219	10.4796	11.8096
PDPK1_369_381	DEDCYGNYDNLLS	PDPK1	O15530		9.1718	8.1702	6.04207	8.18208	8.78426	9.02803	9.05314	9.96258	8.32535	10.2336	9.1372	10.0593
PECA1_706_718	KKDTETVYSEVRK	PECA1	P16284		10.6174	8.40495	0	8.91125	10.6568	10.6655	10.8545	12.5389	8.83492	12.5452	10.8577	12.5277
PECA1_706_718	KKDTETVYSEVRK	CD33	P20138		10.6174	8.40495	0	8.91125	10.6568	10.6655	10.8545	12.5389	8.83492	12.5452	10.8577	12.5277
PGFRB_1002_1014	LDTSSVLYTAVQP	PGFRB	P09619		7.60208	0	0	0	4.81984	5.09233	4.39882	9.59927	0	10.256	8.478	9.9019
PGFRB_1014_1028	PNEGDNDYIIPLPDP	PGFRB	P09619		10.607	8.55637	0	7.1385	8.97664	9.73604	9.88248	11.5908	10.2639	12.2054	11.5679	12.1449
PGFRB_572_584	VSSDGHEYIYVDP	PGFRB	P09619		10.4721	8.67978	2.63387	8.76837	10.2183	10.0509	10.1929	11.8218	9.11534	12.1181	10.45	11.7167
PGFRB_572_584	VSSDGHEYIYVDP	PGFRA	P16234		10.4721	8.67978	2.63387	8.76837	10.2183	10.0509	10.1929	11.8218	9.11534	12.1181	10.45	11.7167
PGFRB_709_721	RPPSAELYSNALP	PGFRB	P09619		7.78118	2.36558	0	4.29378	7.69283	8.60997	7.89875	9.85183	2.19492	10.6035	8.93614	10.2415
PGFRB_768_780	SSNYMAPYDNYVP	PGFRB	P09619		2.79242	0	0	2.48545	1.77663	5.57925	3.92753	8.14793	4.9132	8.44698	6.59278	8.68229
PGFRB_771_783	YMAPYDNYVPSAP	PGFRB	P09619		3.42941	0	0	0	0	3.32247	3.99763	8.73398	3.17078	8.60332	7.24868	9.29114
PGFRB_771_783	YMAPYDNYVPSAP	TLL2	Q9Y6L7		3.42941	0	0	0	0	3.32247	3.99763	8.73398	3.17078	8.60332	7.24868	9.29114
PLCG1_764_776	IGTAEPDYGALYE	PLCG1	P19174		12.2358	10.601	8.14548	10.9147	12.1303	11.9695	11.9833	13.9465	10.6336	13.9105	12.1896	13.9422
PP2AB_297_309	EPHVTRRTPDYFL	PP2AB	P62714		6.88325	6.38235	5.51503	6.50313	7.49419	7.64399	8.03959	8.30616	6.43691	8.21647	7.87831	8.82872
PP2AB_297_309	EPHVTRRTPDYFL	PP2AA	P67775		6.88325	6.38235	5.51503	6.50313	7.49419	7.64399	8.03959	8.30616	6.43691	8.21647	7.87831	8.82872
PRGR_786_798	EQRMKESSFYSLC	PRGR	P06401		0	0	0	0	0	0	3.16623	7.32664	0	8.04796	5.01459	7.89732
PRRX2_202_214	WTASSPYSTVPPY	PRRX2	Q99811		7.63333	7.03971	4.70734	7.46834	8.45508	8.39309	8.39671	9.5661	6.54701	9.68072	9.11401	9.99069
PTN11_539_551	SKRKGHEYTNIKY	PTN11	Q06124		8.42985	7.62109	8.40512	7.6392	8.31136	8.11821	8.72994	8.91031	7.98305	8.57736	8.3414	8.60434
RAF1_332_344	PRGQRDSSYYWEI	RAF1	P04049		9.37759	8.22657	8.67048	9.0679	9.78838	9.28736	9.65044	10.3714	8.62608	10.5518	9.73558	10.5514
RASA1_453_465	TVDGKEIYNTIRR	RASA1	P20936		10.7436	9.16781	7.70551	9.28919	10.6867	10.7774	10.7718	11.7774	9.05661	12.262	10.6794	11.9432
RB_804_816	IYISPLKSPYKIS	RB	P06400		8.40127	7.83481	8.07643	5.77182	7.13171	6.28602	7.73867	8.75684	5.7387	9.22573	7.40987	8.7149
RET_1022_1034	TPSDSLIYDDGLS	RET	P07949		10.9763	9.26477	3.51589	9.44314	10.4475	10.82	10.6887	12.2515	9.45998	12.6614	10.537	12.3168
RON_1346_1358	SALLGDHYVQLPA	RON	Q04912		8.73266	2.87603	0	3.803	7.29713	8.41376	8.47061	9.49494	4.95776	10.2326	8.64501	9.93317
RON_1353_1365	YVQLPATYMNLGP	RON	Q04912		4.67771	0	0	0	3.26092	7.19043	7.22437	8.0616	2.2578	8.13388	6.6351	8.40766
SRC8_CHICK_476_488	EYEPETVYEVAGA	GSK3A	P49840		12.0596	10.4805	7.66286	10.5521	11.9098	11.7402	11.9444	13.8113	10.3906	13.9111	11.9414	13.7317
SRC8_CHICK_492_504	YQAEENTYDEYEN	SRC8	Q14247		11.9231	10.72	9.29137	10.6658	11.7359	11.5571	11.8153	13.7217	10.9081	13.6915	12.1072	13.6866
STAT3_698_710	DPGSAAPYLKTKF	STAT3	P40763		5.41197	0	3.47268	2.30733	5.0688	6.16331	6.73165	6.70473	4.63774	5.24402	6.9053	7.66443
STAT4_714_726	PSDLLPMSPSVYA	STAT4	Q14765		2.3908	0	0	0	0	1.87628	0	4.11017	0	7.91058	5.00357	8.29891
TEC_512_524	RYFLDDQYTSSSG	TEC	P42680		8.5166	7.84312	6.91364	7.82536	8.78099	8.75196	9.20542	9.70739	8.26924	9.93222	8.83735	9.73937
TEC_512_524	RYFLDDQYTSSSG	TXK	P42681		8.5166	7.84312	6.91364	7.82536	8.78099	8.75196	9.20542	9.70739	8.26924	9.93222	8.83735	9.73937
TEC_512_524	RYFLDDQYTSSSG	BMX	P51813		8.5166	7.84312	6.91364	7.82536	8.78099	8.75196	9.20542	9.70739	8.26924	9.93222	8.83735	9.73937
TEC_512_524	RYFLDDQYTSSSG	BTK	Q06187		8.5166	7.84312	6.91364	7.82536	8.78099	8.75196	9.20542	9.70739	8.26924	9.93222	8.83735	9.73937
TEC_512_524	RYFLDDQYTSSSG	ITK	Q08881		8.5166	7.84312	6.91364	7.82536	8.78099	8.75196	9.20542	9.70739	8.26924	9.93222	8.83735	9.73937
TNNT1_2_14	SDTEEQEYEEEQP	TNNT1	P13805		3.82804	0	0	0	0	0	3.63006	7.72912	4.21085	9.29651	9.72894	9.85799
TYRO3_679_691	KIYSGDYYRQGCA	UFO	P30530		8.19314	7.90863	7.27337	7.70654	8.11662	8.30895	8.73193	9.16755	7.83749	9.24404	8.2119	9.5585
TYRO3_679_691	KIYSGDYYRQGCA	TYRO3	Q06418		8.19314	7.90863	7.27337	7.70654	8.11662	8.30895	8.73193	9.16755	7.83749	9.24404	8.2119	9.5585
TYRO3_679_691	KIYSGDYYRQGCA	MERTK	Q12866		8.19314	7.90863	7.27337	7.70654	8.11662	8.30895	8.73193	9.16755	7.83749	9.24404	8.2119	9.5585
VGFR1_1040_1052	DFGLARDIYKNPD	ROS1	P08922		5.5776	2.37425	2.19492	3.61486	7.22796	7.09674	7.78726	7.81196	6.83743	8.49948	7.40328	8.61151
VGFR1_1040_1052	DFGLARDIYKNPD	VGFR1	P17948		5.5776	2.37425	2.19492	3.61486	7.22796	7.09674	7.78726	7.81196	6.83743	8.49948	7.40328	8.61151
VGFR1_1040_1052	DFGLARDIYKNPD	VGFR3	P35916		5.5776	2.37425	2.19492	3.61486	7.22796	7.09674	7.78726	7.81196	6.83743	8.49948	7.40328	8.61151
VGFR1_1040_1052	DFGLARDIYKNPD	VGFR2	P35968		5.5776	2.37425	2.19492	3.61486	7.22796	7.09674	7.78726	7.81196	6.83743	8.49948	7.40328	8.61151
VGFR1_1049_1061	KNPDYVRKGDTRL	VGFR1	P17948		4.46273	5.73747	5.51678	1.44659	0.984146	4.97387	6.35914	6.09302	2.99474	6.27318	0	6.81803
VGFR1_1049_1061	KNPDYVRKGDTRL	VGFR3	P35916		4.46273	5.73747	5.51678	1.44659	0.984146	4.97387	6.35914	6.09302	2.99474	6.27318	0	6.81803
VGFR1_1049_1061	KNPDYVRKGDTRL	VGFR2	P35968		4.46273	5.73747	5.51678	1.44659	0.984146	4.97387	6.35914	6.09302	2.99474	6.27318	0	6.81803
VGFR1_1162_1174	VQQDGKDYIPINA	VGFR1	P17948		0	0	0	0	0	0	0	3.08991	0	0	2.75054	1.80286
VGFR1_1206_1218	GSSDDVRYVNAFK	VGFR1	P17948		2.12604	1.95571	0	2.64581	0	4.56017	3.79413	3.8974	2.11813	1.16504	7.0537	5.69927
VGFR1_1326_1338	DYNSVVLYSTPPI	VGFR1	P17948		7.26583	2.60203	0	4.51226	6.51944	7.63729	7.99023	9.08698	6.78021	9.8613	7.73616	9.52656
VGFR2_1046_1058	DFGLARDIYKDPD	ROS1	P08922		7.86379	5.75505	6.33242	3.42553	6.74566	8.21258	8.26882	8.64034	6.62387	9.20304	8.37399	9.05127
VGFR2_1046_1058	DFGLARDIYKDPD	VGFR1	P17948		7.86379	5.75505	6.33242	3.42553	6.74566	8.21258	8.26882	8.64034	6.62387	9.20304	8.37399	9.05127
VGFR2_1046_1058	DFGLARDIYKDPD	VGFR3	P35916		7.86379	5.75505	6.33242	3.42553	6.74566	8.21258	8.26882	8.64034	6.62387	9.20304	8.37399	9.05127
VGFR2_1046_1058	DFGLARDIYKDPD	VGFR2	P35968		7.86379	5.75505	6.33242	3.42553	6.74566	8.21258	8.26882	8.64034	6.62387	9.20304	8.37399	9.05127
VGFR2_1052_1064	DIYKDPDYVRKGD	VGFR1	P17948		7.96277	3.40187	0	3.86731	7.74308	8.36083	8.50516	9.14618	7.58055	9.67274	8.43979	9.32042
VGFR2_1052_1064	DIYKDPDYVRKGD	VGFR3	P35916		7.96277	3.40187	0	3.86731	7.74308	8.36083	8.50516	9.14618	7.58055	9.67274	8.43979	9.32042
VGFR2_1052_1064	DIYKDPDYVRKGD	VGFR2	P35968		7.96277	3.40187	0	3.86731	7.74308	8.36083	8.50516	9.14618	7.58055	9.67274	8.43979	9.32042
VGFR2_1168_1180	AQQDGKDYIVLPI	VGFR2	P35968		6.16495	0	0	0	0	3.67689	4.48909	7.39887	0	8.9476	7.28586	8.3321
VGFR2_944_956	RFRQGKDYVGAIP	VGFR2	P35968		8.02563	8.15781	7.95572	7.56528	7.64301	7.95323	8.485	7.98317	8.06244	7.83273	7.88491	8.40636
VGFR2_989_1001	EEAPEDLYKDFLT	VGFR2	P35968		9.45441	8.05515	0	8.2507	9.84307	9.66722	9.76531	11.4816	8.31437	11.5191	9.85332	11.4578
VGFR3_1061_1073	DIYKDPDYVRKGS	VGFR1	P17948		3.2705	2.60425	2.51192	1.711	2.74274	4.13331	3.51034	6.38734	3.12854	7.8135	7.29283	8.04276
VGFR3_1061_1073	DIYKDPDYVRKGS	VGFR3	P35916		3.2705	2.60425	2.51192	1.711	2.74274	4.13331	3.51034	6.38734	3.12854	7.8135	7.29283	8.04276
VGFR3_1061_1073	DIYKDPDYVRKGS	VGFR2	P35968		3.2705	2.60425	2.51192	1.711	2.74274	4.13331	3.51034	6.38734	3.12854	7.8135	7.29283	8.04276
VINC_815_827	KSFLDSGYRILGA	VINC	P18206		5.90273	7.0847	4.72247	3.41661	6.17758	6.30647	3.71021	7.37582	0	7.89999	0	7.69816
ZAP70_485_497	ALGADDSYYTARS	ZAP70	P43403		9.18703	7.752	3.08972	7.64282	8.86656	8.96849	9.22326	10.2936	7.99062	10.6181	9.2511	10.3789
ZBT16_621_633	LRTHNGASPYQCT	ZBT7C	A1YPR0		4.65945	3.4941	6.4134	3.32315	3.16284	7.39229	6.29091	7.59542	6.01203	7.52112	7.23064	8.04512
ZBT16_621_633	LRTHNGASPYQCT	ZN840	A6NDX5		4.65945	3.4941	6.4134	3.32315	3.16284	7.39229	6.29091	7.59542	6.01203	7.52112	7.23064	8.04512
ZBT16_621_633	LRTHNGASPYQCT	ZN891	A8MT65		4.65945	3.4941	6.4134	3.32315	3.16284	7.39229	6.29091	7.59542	6.01203	7.52112	7.23064	8.04512
ZBT16_621_633	LRTHNGASPYQCT	ZN814	B7Z6K7		4.65945	3.4941	6.4134	3.32315	3.16284	7.39229	6.29091	7.59542	6.01203	7.52112	7.23064	8.04512
ZBT16_621_633	LRTHNGASPYQCT	ZN878	C9JN71		4.65945	3.4941	6.4134	3.32315	3.16284	7.39229	6.29091	7.59542	6.01203	7.52112	7.23064	8.04512
ZBT16_621_633	LRTHNGASPYQCT	ZN263	O14978		4.65945	3.4941	6.4134	3.32315	3.16284	7.39229	6.29091	7.59542	6.01203	7.52112	7.23064	8.04512
ZBT16_621_633	LRTHNGASPYQCT	KLF4	O43474		4.65945	3.4941	6.4134	3.32315	3.16284	7.39229	6.29091	7.59542	6.01203	7.52112	7.23064	8.04512
ZBT16_621_633	LRTHNGASPYQCT	ZNF73	O43830		4.65945	3.4941	6.4134	3.32315	3.16284	7.39229	6.29091	7.59542	6.01203	7.52112	7.23064	8.04512
ZBT16_621_633	LRTHNGASPYQCT	ZN500	O60304		4.65945	3.4941	6.4134	3.32315	3.16284	7.39229	6.29091	7.59542	6.01203	7.52112	7.23064	8.04512
ZBT16_621_633	LRTHNGASPYQCT	ZEB2	O60315		4.65945	3.4941	6.4134	3.32315	3.16284	7.39229	6.29091	7.59542	6.01203	7.52112	7.23064	8.04512
ZBT16_621_633	LRTHNGASPYQCT	ZN217	O75362		4.65945	3.4941	6.4134	3.32315	3.16284	7.39229	6.29091	7.59542	6.01203	7.52112	7.23064	8.04512
ZBT16_621_633	LRTHNGASPYQCT	Z324A	O75467		4.65945	3.4941	6.4134	3.32315	3.16284	7.39229	6.29091	7.59542	6.01203	7.52112	7.23064	8.04512
ZBT16_621_633	LRTHNGASPYQCT	PRDM1	O75626		4.65945	3.4941	6.4134	3.32315	3.16284	7.39229	6.29091	7.59542	6.01203	7.52112	7.23064	8.04512
ZBT16_621_633	LRTHNGASPYQCT	ZN189	O75820		4.65945	3.4941	6.4134	3.32315	3.16284	7.39229	6.29091	7.59542	6.01203	7.52112	7.23064	8.04512
ZBT16_621_633	LRTHNGASPYQCT	ZN202	O95125		4.65945	3.4941	6.4134	3.32315	3.16284	7.39229	6.29091	7.59542	6.01203	7.52112	7.23064	8.04512
ZBT16_621_633	LRTHNGASPYQCT	ZN205	O95201		4.65945	3.4941	6.4134	3.32315	3.16284	7.39229	6.29091	7.59542	6.01203	7.52112	7.23064	8.04512
ZBT16_621_633	LRTHNGASPYQCT	ZBT7A	O95365		4.65945	3.4941	6.4134	3.32315	3.16284	7.39229	6.29091	7.59542	6.01203	7.52112	7.23064	8.04512
ZBT16_621_633	LRTHNGASPYQCT	ZN883	P0CG24		4.65945	3.4941	6.4134	3.32315	3.16284	7.39229	6.29091	7.59542	6.01203	7.52112	7.23064	8.04512
ZBT16_621_633	LRTHNGASPYQCT	HKR1	P10072		4.65945	3.4941	6.4134	3.32315	3.16284	7.39229	6.29091	7.59542	6.01203	7.52112	7.23064	8.04512
ZBT16_621_633	LRTHNGASPYQCT	ZSC22	P10073		4.65945	3.4941	6.4134	3.32315	3.16284	7.39229	6.29091	7.59542	6.01203	7.52112	7.23064	8.04512
ZBT16_621_633	LRTHNGASPYQCT	GLI4	P10075		4.65945	3.4941	6.4134	3.32315	3.16284	7.39229	6.29091	7.59542	6.01203	7.52112	7.23064	8.04512
ZBT16_621_633	LRTHNGASPYQCT	ZNF35	P13682		4.65945	3.4941	6.4134	3.32315	3.16284	7.39229	6.29091	7.59542	6.01203	7.52112	7.23064	8.04512
ZBT16_621_633	LRTHNGASPYQCT	ZNF44	P15621		4.65945	3.4941	6.4134	3.32315	3.16284	7.39229	6.29091	7.59542	6.01203	7.52112	7.23064	8.04512
ZBT16_621_633	LRTHNGASPYQCT	ZN250	P15622		4.65945	3.4941	6.4134	3.32315	3.16284	7.39229	6.29091	7.59542	6.01203	7.52112	7.23064	8.04512
ZBT16_621_633	LRTHNGASPYQCT	ZN823	P16415		4.65945	3.4941	6.4134	3.32315	3.16284	7.39229	6.29091	7.59542	6.01203	7.52112	7.23064	8.04512
ZBT16_621_633	LRTHNGASPYQCT	ZNF12	P17014		4.65945	3.4941	6.4134	3.32315	3.16284	7.39229	6.29091	7.59542	6.01203	7.52112	7.23064	8.04512
ZBT16_621_633	LRTHNGASPYQCT	ZNF14	P17017		4.65945	3.4941	6.4134	3.32315	3.16284	7.39229	6.29091	7.59542	6.01203	7.52112	7.23064	8.04512
ZBT16_621_633	LRTHNGASPYQCT	ZNF20	P17024		4.65945	3.4941	6.4134	3.32315	3.16284	7.39229	6.29091	7.59542	6.01203	7.52112	7.23064	8.04512
ZBT16_621_633	LRTHNGASPYQCT	ZN182	P17025		4.65945	3.4941	6.4134	3.32315	3.16284	7.39229	6.29091	7.59542	6.01203	7.52112	7.23064	8.04512
ZBT16_621_633	LRTHNGASPYQCT	ZNF22	P17026		4.65945	3.4941	6.4134	3.32315	3.16284	7.39229	6.29091	7.59542	6.01203	7.52112	7.23064	8.04512
ZBT16_621_633	LRTHNGASPYQCT	ZNF25	P17030		4.65945	3.4941	6.4134	3.32315	3.16284	7.39229	6.29091	7.59542	6.01203	7.52112	7.23064	8.04512
ZBT16_621_633	LRTHNGASPYQCT	ZNF26	P17031		4.65945	3.4941	6.4134	3.32315	3.16284	7.39229	6.29091	7.59542	6.01203	7.52112	7.23064	8.04512
ZBT16_621_633	LRTHNGASPYQCT	ZN37A	P17032		4.65945	3.4941	6.4134	3.32315	3.16284	7.39229	6.29091	7.59542	6.01203	7.52112	7.23064	8.04512
ZBT16_621_633	LRTHNGASPYQCT	ZNF10	P21506		4.65945	3.4941	6.4134	3.32315	3.16284	7.39229	6.29091	7.59542	6.01203	7.52112	7.23064	8.04512
ZBT16_621_633	LRTHNGASPYQCT	MZF1	P28698		4.65945	3.4941	6.4134	3.32315	3.16284	7.39229	6.29091	7.59542	6.01203	7.52112	7.23064	8.04512
ZBT16_621_633	LRTHNGASPYQCT	ZEB1	P37275		4.65945	3.4941	6.4134	3.32315	3.16284	7.39229	6.29091	7.59542	6.01203	7.52112	7.23064	8.04512
ZBT16_621_633	LRTHNGASPYQCT	CTCF	P49711		4.65945	3.4941	6.4134	3.32315	3.16284	7.39229	6.29091	7.59542	6.01203	7.52112	7.23064	8.04512
ZBT16_621_633	LRTHNGASPYQCT	ZNF84	P51523		4.65945	3.4941	6.4134	3.32315	3.16284	7.39229	6.29091	7.59542	6.01203	7.52112	7.23064	8.04512
ZBT16_621_633	LRTHNGASPYQCT	ZN157	P51786		4.65945	3.4941	6.4134	3.32315	3.16284	7.39229	6.29091	7.59542	6.01203	7.52112	7.23064	8.04512
ZBT16_621_633	LRTHNGASPYQCT	ZN136	P52737		4.65945	3.4941	6.4134	3.32315	3.16284	7.39229	6.29091	7.59542	6.01203	7.52112	7.23064	8.04512
ZBT16_621_633	LRTHNGASPYQCT	ZN140	P52738		4.65945	3.4941	6.4134	3.32315	3.16284	7.39229	6.29091	7.59542	6.01203	7.52112	7.23064	8.04512
ZBT16_621_633	LRTHNGASPYQCT	ZN134	P52741		4.65945	3.4941	6.4134	3.32315	3.16284	7.39229	6.29091	7.59542	6.01203	7.52112	7.23064	8.04512
ZBT16_621_633	LRTHNGASPYQCT	ZN135	P52742		4.65945	3.4941	6.4134	3.32315	3.16284	7.39229	6.29091	7.59542	6.01203	7.52112	7.23064	8.04512
ZBT16_621_633	LRTHNGASPYQCT	ZN143	P52747		4.65945	3.4941	6.4134	3.32315	3.16284	7.39229	6.29091	7.59542	6.01203	7.52112	7.23064	8.04512
ZBT16_621_633	LRTHNGASPYQCT	KLF3	P57682		4.65945	3.4941	6.4134	3.32315	3.16284	7.39229	6.29091	7.59542	6.01203	7.52112	7.23064	8.04512
ZBT16_621_633	LRTHNGASPYQCT	ZN121	P58317		4.65945	3.4941	6.4134	3.32315	3.16284	7.39229	6.29091	7.59542	6.01203	7.52112	7.23064	8.04512
ZBT16_621_633	LRTHNGASPYQCT	EVI1	Q03112		4.65945	3.4941	6.4134	3.32315	3.16284	7.39229	6.29091	7.59542	6.01203	7.52112	7.23064	8.04512
ZBT16_621_633	LRTHNGASPYQCT	ZBT16	Q05516		4.65945	3.4941	6.4134	3.32315	3.16284	7.39229	6.29091	7.59542	6.01203	7.52112	7.23064	8.04512
ZBT16_621_633	LRTHNGASPYQCT	ZN33A	Q06730		4.65945	3.4941	6.4134	3.32315	3.16284	7.39229	6.29091	7.59542	6.01203	7.52112	7.23064	8.04512
ZBT16_621_633	LRTHNGASPYQCT	ZN33B	Q06732		4.65945	3.4941	6.4134	3.32315	3.16284	7.39229	6.29091	7.59542	6.01203	7.52112	7.23064	8.04512
ZBT16_621_633	LRTHNGASPYQCT	ZN844	Q08AG5		4.65945	3.4941	6.4134	3.32315	3.16284	7.39229	6.29091	7.59542	6.01203	7.52112	7.23064	8.04512
ZBT16_621_633	LRTHNGASPYQCT	ZN543	Q08ER8		4.65945	3.4941	6.4134	3.32315	3.16284	7.39229	6.29091	7.59542	6.01203	7.52112	7.23064	8.04512
ZBT16_621_633	LRTHNGASPYQCT	ZN763	Q0D2J5		4.65945	3.4941	6.4134	3.32315	3.16284	7.39229	6.29091	7.59542	6.01203	7.52112	7.23064	8.04512
ZBT16_621_633	LRTHNGASPYQCT	KLF1	Q13351		4.65945	3.4941	6.4134	3.32315	3.16284	7.39229	6.29091	7.59542	6.01203	7.52112	7.23064	8.04512
ZBT16_621_633	LRTHNGASPYQCT	ZN177	Q13360		4.65945	3.4941	6.4134	3.32315	3.16284	7.39229	6.29091	7.59542	6.01203	7.52112	7.23064	8.04512
ZBT16_621_633	LRTHNGASPYQCT	KLF5	Q13887		4.65945	3.4941	6.4134	3.32315	3.16284	7.39229	6.29091	7.59542	6.01203	7.52112	7.23064	8.04512
ZBT16_621_633	LRTHNGASPYQCT	ZN266	Q14584		4.65945	3.4941	6.4134	3.32315	3.16284	7.39229	6.29091	7.59542	6.01203	7.52112	7.23064	8.04512
ZBT16_621_633	LRTHNGASPYQCT	ZN268	Q14587		4.65945	3.4941	6.4134	3.32315	3.16284	7.39229	6.29091	7.59542	6.01203	7.52112	7.23064	8.04512
ZBT16_621_633	LRTHNGASPYQCT	ZN846	Q147U1		4.65945	3.4941	6.4134	3.32315	3.16284	7.39229	6.29091	7.59542	6.01203	7.52112	7.23064	8.04512
ZBT16_621_633	LRTHNGASPYQCT	OZF	Q15072		4.65945	3.4941	6.4134	3.32315	3.16284	7.39229	6.29091	7.59542	6.01203	7.52112	7.23064	8.04512
ZBT16_621_633	LRTHNGASPYQCT	ZKSC8	Q15776		4.65945	3.4941	6.4134	3.32315	3.16284	7.39229	6.29091	7.59542	6.01203	7.52112	7.23064	8.04512
ZBT16_621_633	LRTHNGASPYQCT	ZNF77	Q15935		4.65945	3.4941	6.4134	3.32315	3.16284	7.39229	6.29091	7.59542	6.01203	7.52112	7.23064	8.04512
ZBT16_621_633	LRTHNGASPYQCT	ZN124	Q15973		4.65945	3.4941	6.4134	3.32315	3.16284	7.39229	6.29091	7.59542	6.01203	7.52112	7.23064	8.04512
ZBT16_621_633	LRTHNGASPYQCT	ZN630	Q2M218		4.65945	3.4941	6.4134	3.32315	3.16284	7.39229	6.29091	7.59542	6.01203	7.52112	7.23064	8.04512
ZBT16_621_633	LRTHNGASPYQCT	ZN674	Q2M3X9		4.65945	3.4941	6.4134	3.32315	3.16284	7.39229	6.29091	7.59542	6.01203	7.52112	7.23064	8.04512
ZBT16_621_633	LRTHNGASPYQCT	ZN699	Q32M78		4.65945	3.4941	6.4134	3.32315	3.16284	7.39229	6.29091	7.59542	6.01203	7.52112	7.23064	8.04512
ZBT16_621_633	LRTHNGASPYQCT	ZN791	Q3KP31		4.65945	3.4941	6.4134	3.32315	3.16284	7.39229	6.29091	7.59542	6.01203	7.52112	7.23064	8.04512
ZBT16_621_633	LRTHNGASPYQCT	ZSC23	Q3MJ62		4.65945	3.4941	6.4134	3.32315	3.16284	7.39229	6.29091	7.59542	6.01203	7.52112	7.23064	8.04512
ZBT16_621_633	LRTHNGASPYQCT	ZIK1	Q3SY52		4.65945	3.4941	6.4134	3.32315	3.16284	7.39229	6.29091	7.59542	6.01203	7.52112	7.23064	8.04512
ZBT16_621_633	LRTHNGASPYQCT	ZN805	Q5CZA5		4.65945	3.4941	6.4134	3.32315	3.16284	7.39229	6.29091	7.59542	6.01203	7.52112	7.23064	8.04512
ZBT16_621_633	LRTHNGASPYQCT	ZN628	Q5EBL2		4.65945	3.4941	6.4134	3.32315	3.16284	7.39229	6.29091	7.59542	6.01203	7.52112	7.23064	8.04512
ZBT16_621_633	LRTHNGASPYQCT	ZN569	Q5MCW4		4.65945	3.4941	6.4134	3.32315	3.16284	7.39229	6.29091	7.59542	6.01203	7.52112	7.23064	8.04512
ZBT16_621_633	LRTHNGASPYQCT	ZN648	Q5T619		4.65945	3.4941	6.4134	3.32315	3.16284	7.39229	6.29091	7.59542	6.01203	7.52112	7.23064	8.04512
ZBT16_621_633	LRTHNGASPYQCT	ZN691	Q5VV52		4.65945	3.4941	6.4134	3.32315	3.16284	7.39229	6.29091	7.59542	6.01203	7.52112	7.23064	8.04512
ZBT16_621_633	LRTHNGASPYQCT	ZKSC2	Q63HK3		4.65945	3.4941	6.4134	3.32315	3.16284	7.39229	6.29091	7.59542	6.01203	7.52112	7.23064	8.04512
ZBT16_621_633	LRTHNGASPYQCT	ZNF57	Q68EA5		4.65945	3.4941	6.4134	3.32315	3.16284	7.39229	6.29091	7.59542	6.01203	7.52112	7.23064	8.04512
ZBT16_621_633	LRTHNGASPYQCT	Z324B	Q6AW86		4.65945	3.4941	6.4134	3.32315	3.16284	7.39229	6.29091	7.59542	6.01203	7.52112	7.23064	8.04512
ZBT16_621_633	LRTHNGASPYQCT	ZN425	Q6IV72		4.65945	3.4941	6.4134	3.32315	3.16284	7.39229	6.29091	7.59542	6.01203	7.52112	7.23064	8.04512
ZBT16_621_633	LRTHNGASPYQCT	ZN774	Q6NX45		4.65945	3.4941	6.4134	3.32315	3.16284	7.39229	6.29091	7.59542	6.01203	7.52112	7.23064	8.04512
ZBT16_621_633	LRTHNGASPYQCT	ZN544	Q6NX49		4.65945	3.4941	6.4134	3.32315	3.16284	7.39229	6.29091	7.59542	6.01203	7.52112	7.23064	8.04512
ZBT16_621_633	LRTHNGASPYQCT	ZFP1	Q6P2D0		4.65945	3.4941	6.4134	3.32315	3.16284	7.39229	6.29091	7.59542	6.01203	7.52112	7.23064	8.04512
ZBT16_621_633	LRTHNGASPYQCT	ZN549	Q6P9A3		4.65945	3.4941	6.4134	3.32315	3.16284	7.39229	6.29091	7.59542	6.01203	7.52112	7.23064	8.04512
ZBT16_621_633	LRTHNGASPYQCT	ZN449	Q6P9G9		4.65945	3.4941	6.4134	3.32315	3.16284	7.39229	6.29091	7.59542	6.01203	7.52112	7.23064	8.04512
ZBT16_621_633	LRTHNGASPYQCT	ZN613	Q6PF04		4.65945	3.4941	6.4134	3.32315	3.16284	7.39229	6.29091	7.59542	6.01203	7.52112	7.23064	8.04512
ZBT16_621_633	LRTHNGASPYQCT	ZN852	Q6ZMS4		4.65945	3.4941	6.4134	3.32315	3.16284	7.39229	6.29091	7.59542	6.01203	7.52112	7.23064	8.04512
ZBT16_621_633	LRTHNGASPYQCT	ZN782	Q6ZMW2		4.65945	3.4941	6.4134	3.32315	3.16284	7.39229	6.29091	7.59542	6.01203	7.52112	7.23064	8.04512
ZBT16_621_633	LRTHNGASPYQCT	ZFP2	Q6ZN57		4.65945	3.4941	6.4134	3.32315	3.16284	7.39229	6.29091	7.59542	6.01203	7.52112	7.23064	8.04512
ZBT16_621_633	LRTHNGASPYQCT	ZN497	Q6ZNH5		4.65945	3.4941	6.4134	3.32315	3.16284	7.39229	6.29091	7.59542	6.01203	7.52112	7.23064	8.04512
ZBT16_621_633	LRTHNGASPYQCT	ZN788	Q6ZQV5		4.65945	3.4941	6.4134	3.32315	3.16284	7.39229	6.29091	7.59542	6.01203	7.52112	7.23064	8.04512
ZBT16_621_633	LRTHNGASPYQCT	ZN833	Q6ZTB9		4.65945	3.4941	6.4134	3.32315	3.16284	7.39229	6.29091	7.59542	6.01203	7.52112	7.23064	8.04512
ZBT16_621_633	LRTHNGASPYQCT	ZN771	Q7L3S4		4.65945	3.4941	6.4134	3.32315	3.16284	7.39229	6.29091	7.59542	6.01203	7.52112	7.23064	8.04512
ZBT16_621_633	LRTHNGASPYQCT	ZN627	Q7L945		4.65945	3.4941	6.4134	3.32315	3.16284	7.39229	6.29091	7.59542	6.01203	7.52112	7.23064	8.04512
ZBT16_621_633	LRTHNGASPYQCT	ZN551	Q7Z340		4.65945	3.4941	6.4134	3.32315	3.16284	7.39229	6.29091	7.59542	6.01203	7.52112	7.23064	8.04512
ZBT16_621_633	LRTHNGASPYQCT	ZN572	Q7Z3I7		4.65945	3.4941	6.4134	3.32315	3.16284	7.39229	6.29091	7.59542	6.01203	7.52112	7.23064	8.04512
ZBT16_621_633	LRTHNGASPYQCT	ZN571	Q7Z3V5		4.65945	3.4941	6.4134	3.32315	3.16284	7.39229	6.29091	7.59542	6.01203	7.52112	7.23064	8.04512
ZBT16_621_633	LRTHNGASPYQCT	ZN467	Q7Z7K2		4.65945	3.4941	6.4134	3.32315	3.16284	7.39229	6.29091	7.59542	6.01203	7.52112	7.23064	8.04512
ZBT16_621_633	LRTHNGASPYQCT	ZSCA2	Q7Z7L9		4.65945	3.4941	6.4134	3.32315	3.16284	7.39229	6.29091	7.59542	6.01203	7.52112	7.23064	8.04512
ZBT16_621_633	LRTHNGASPYQCT	ZN605	Q86T29		4.65945	3.4941	6.4134	3.32315	3.16284	7.39229	6.29091	7.59542	6.01203	7.52112	7.23064	8.04512
ZBT16_621_633	LRTHNGASPYQCT	ZN554	Q86TJ5		4.65945	3.4941	6.4134	3.32315	3.16284	7.39229	6.29091	7.59542	6.01203	7.52112	7.23064	8.04512
ZBT16_621_633	LRTHNGASPYQCT	ZN329	Q86UD4		4.65945	3.4941	6.4134	3.32315	3.16284	7.39229	6.29091	7.59542	6.01203	7.52112	7.23064	8.04512
ZBT16_621_633	LRTHNGASPYQCT	ZN546	Q86UE3		4.65945	3.4941	6.4134	3.32315	3.16284	7.39229	6.29091	7.59542	6.01203	7.52112	7.23064	8.04512
ZBT16_621_633	LRTHNGASPYQCT	ZN677	Q86XU0		4.65945	3.4941	6.4134	3.32315	3.16284	7.39229	6.29091	7.59542	6.01203	7.52112	7.23064	8.04512
ZBT16_621_633	LRTHNGASPYQCT	ZN547	Q8IVP9		4.65945	3.4941	6.4134	3.32315	3.16284	7.39229	6.29091	7.59542	6.01203	7.52112	7.23064	8.04512
ZBT16_621_633	LRTHNGASPYQCT	ZSC29	Q8IWY8		4.65945	3.4941	6.4134	3.32315	3.16284	7.39229	6.29091	7.59542	6.01203	7.52112	7.23064	8.04512
ZBT16_621_633	LRTHNGASPYQCT	ZN440	Q8IYI8		4.65945	3.4941	6.4134	3.32315	3.16284	7.39229	6.29091	7.59542	6.01203	7.52112	7.23064	8.04512
ZBT16_621_633	LRTHNGASPYQCT	ZN101	Q8IZC7		4.65945	3.4941	6.4134	3.32315	3.16284	7.39229	6.29091	7.59542	6.01203	7.52112	7.23064	8.04512
ZBT16_621_633	LRTHNGASPYQCT	ZFP82	Q8N141		4.65945	3.4941	6.4134	3.32315	3.16284	7.39229	6.29091	7.59542	6.01203	7.52112	7.23064	8.04512
ZBT16_621_633	LRTHNGASPYQCT	ZN567	Q8N184		4.65945	3.4941	6.4134	3.32315	3.16284	7.39229	6.29091	7.59542	6.01203	7.52112	7.23064	8.04512
ZBT16_621_633	LRTHNGASPYQCT	ZN619	Q8N2I2		4.65945	3.4941	6.4134	3.32315	3.16284	7.39229	6.29091	7.59542	6.01203	7.52112	7.23064	8.04512
ZBT16_621_633	LRTHNGASPYQCT	ZN433	Q8N7K0		4.65945	3.4941	6.4134	3.32315	3.16284	7.39229	6.29091	7.59542	6.01203	7.52112	7.23064	8.04512
ZBT16_621_633	LRTHNGASPYQCT	ZN614	Q8N883		4.65945	3.4941	6.4134	3.32315	3.16284	7.39229	6.29091	7.59542	6.01203	7.52112	7.23064	8.04512
ZBT16_621_633	LRTHNGASPYQCT	ZN491	Q8N8L2		4.65945	3.4941	6.4134	3.32315	3.16284	7.39229	6.29091	7.59542	6.01203	7.52112	7.23064	8.04512
ZBT16_621_633	LRTHNGASPYQCT	ZN441	Q8N8Z8		4.65945	3.4941	6.4134	3.32315	3.16284	7.39229	6.29091	7.59542	6.01203	7.52112	7.23064	8.04512
ZBT16_621_633	LRTHNGASPYQCT	ZN709	Q8N972		4.65945	3.4941	6.4134	3.32315	3.16284	7.39229	6.29091	7.59542	6.01203	7.52112	7.23064	8.04512
ZBT16_621_633	LRTHNGASPYQCT	ZN557	Q8N988		4.65945	3.4941	6.4134	3.32315	3.16284	7.39229	6.29091	7.59542	6.01203	7.52112	7.23064	8.04512
ZBT16_621_633	LRTHNGASPYQCT	ZN565	Q8N9K5		4.65945	3.4941	6.4134	3.32315	3.16284	7.39229	6.29091	7.59542	6.01203	7.52112	7.23064	8.04512
ZBT16_621_633	LRTHNGASPYQCT	ZN439	Q8NDP4		4.65945	3.4941	6.4134	3.32315	3.16284	7.39229	6.29091	7.59542	6.01203	7.52112	7.23064	8.04512
ZBT16_621_633	LRTHNGASPYQCT	ZN248	Q8NDW4		4.65945	3.4941	6.4134	3.32315	3.16284	7.39229	6.29091	7.59542	6.01203	7.52112	7.23064	8.04512
ZBT16_621_633	LRTHNGASPYQCT	ZN555	Q8NEP9		4.65945	3.4941	6.4134	3.32315	3.16284	7.39229	6.29091	7.59542	6.01203	7.52112	7.23064	8.04512
ZBT16_621_633	LRTHNGASPYQCT	ZN397	Q8NF99		4.65945	3.4941	6.4134	3.32315	3.16284	7.39229	6.29091	7.59542	6.01203	7.52112	7.23064	8.04512
ZBT16_621_633	LRTHNGASPYQCT	CTCFL	Q8NI51		4.65945	3.4941	6.4134	3.32315	3.16284	7.39229	6.29091	7.59542	6.01203	7.52112	7.23064	8.04512
ZBT16_621_633	LRTHNGASPYQCT	ZN563	Q8TA94		4.65945	3.4941	6.4134	3.32315	3.16284	7.39229	6.29091	7.59542	6.01203	7.52112	7.23064	8.04512
ZBT16_621_633	LRTHNGASPYQCT	ZN671	Q8TAW3		4.65945	3.4941	6.4134	3.32315	3.16284	7.39229	6.29091	7.59542	6.01203	7.52112	7.23064	8.04512
ZBT16_621_633	LRTHNGASPYQCT	ZN564	Q8TBZ8		4.65945	3.4941	6.4134	3.32315	3.16284	7.39229	6.29091	7.59542	6.01203	7.52112	7.23064	8.04512
ZBT16_621_633	LRTHNGASPYQCT	ZN596	Q8TC21		4.65945	3.4941	6.4134	3.32315	3.16284	7.39229	6.29091	7.59542	6.01203	7.52112	7.23064	8.04512
ZBT16_621_633	LRTHNGASPYQCT	ZFP90	Q8TF47		4.65945	3.4941	6.4134	3.32315	3.16284	7.39229	6.29091	7.59542	6.01203	7.52112	7.23064	8.04512
ZBT16_621_633	LRTHNGASPYQCT	ZN384	Q8TF68		4.65945	3.4941	6.4134	3.32315	3.16284	7.39229	6.29091	7.59542	6.01203	7.52112	7.23064	8.04512
ZBT16_621_633	LRTHNGASPYQCT	ZN606	Q8WXB4		4.65945	3.4941	6.4134	3.32315	3.16284	7.39229	6.29091	7.59542	6.01203	7.52112	7.23064	8.04512
ZBT16_621_633	LRTHNGASPYQCT	RREB1	Q92766		4.65945	3.4941	6.4134	3.32315	3.16284	7.39229	6.29091	7.59542	6.01203	7.52112	7.23064	8.04512
ZBT16_621_633	LRTHNGASPYQCT	ZKSC4	Q969J2		4.65945	3.4941	6.4134	3.32315	3.16284	7.39229	6.29091	7.59542	6.01203	7.52112	7.23064	8.04512
ZBT16_621_633	LRTHNGASPYQCT	ZN669	Q96BR6		4.65945	3.4941	6.4134	3.32315	3.16284	7.39229	6.29091	7.59542	6.01203	7.52112	7.23064	8.04512
ZBT16_621_633	LRTHNGASPYQCT	ZN524	Q96C55		4.65945	3.4941	6.4134	3.32315	3.16284	7.39229	6.29091	7.59542	6.01203	7.52112	7.23064	8.04512
ZBT16_621_633	LRTHNGASPYQCT	ZN837	Q96EG3		4.65945	3.4941	6.4134	3.32315	3.16284	7.39229	6.29091	7.59542	6.01203	7.52112	7.23064	8.04512
ZBT16_621_633	LRTHNGASPYQCT	ZN274	Q96GC6		4.65945	3.4941	6.4134	3.32315	3.16284	7.39229	6.29091	7.59542	6.01203	7.52112	7.23064	8.04512
ZBT16_621_633	LRTHNGASPYQCT	ZN799	Q96GE5		4.65945	3.4941	6.4134	3.32315	3.16284	7.39229	6.29091	7.59542	6.01203	7.52112	7.23064	8.04512
ZBT16_621_633	LRTHNGASPYQCT	ZN625	Q96I27		4.65945	3.4941	6.4134	3.32315	3.16284	7.39229	6.29091	7.59542	6.01203	7.52112	7.23064	8.04512
ZBT16_621_633	LRTHNGASPYQCT	ZN333	Q96JL9		4.65945	3.4941	6.4134	3.32315	3.16284	7.39229	6.29091	7.59542	6.01203	7.52112	7.23064	8.04512
ZBT16_621_633	LRTHNGASPYQCT	ZN514	Q96K75		4.65945	3.4941	6.4134	3.32315	3.16284	7.39229	6.29091	7.59542	6.01203	7.52112	7.23064	8.04512
ZBT16_621_633	LRTHNGASPYQCT	ZSC31	Q96LW9		4.65945	3.4941	6.4134	3.32315	3.16284	7.39229	6.29091	7.59542	6.01203	7.52112	7.23064	8.04512
ZBT16_621_633	LRTHNGASPYQCT	ZN560	Q96MR9		4.65945	3.4941	6.4134	3.32315	3.16284	7.39229	6.29091	7.59542	6.01203	7.52112	7.23064	8.04512
ZBT16_621_633	LRTHNGASPYQCT	ZN778	Q96MU6		4.65945	3.4941	6.4134	3.32315	3.16284	7.39229	6.29091	7.59542	6.01203	7.52112	7.23064	8.04512
ZBT16_621_633	LRTHNGASPYQCT	ZN558	Q96NG5		4.65945	3.4941	6.4134	3.32315	3.16284	7.39229	6.29091	7.59542	6.01203	7.52112	7.23064	8.04512
ZBT16_621_633	LRTHNGASPYQCT	ZN582	Q96NG8		4.65945	3.4941	6.4134	3.32315	3.16284	7.39229	6.29091	7.59542	6.01203	7.52112	7.23064	8.04512
ZBT16_621_633	LRTHNGASPYQCT	ZN317	Q96PQ6		4.65945	3.4941	6.4134	3.32315	3.16284	7.39229	6.29091	7.59542	6.01203	7.52112	7.23064	8.04512
ZBT16_621_633	LRTHNGASPYQCT	ZN382	Q96SR6		4.65945	3.4941	6.4134	3.32315	3.16284	7.39229	6.29091	7.59542	6.01203	7.52112	7.23064	8.04512
ZBT16_621_633	LRTHNGASPYQCT	ZBT18	Q99592		4.65945	3.4941	6.4134	3.32315	3.16284	7.39229	6.29091	7.59542	6.01203	7.52112	7.23064	8.04512
ZBT16_621_633	LRTHNGASPYQCT	ZN559	Q9BR84		4.65945	3.4941	6.4134	3.32315	3.16284	7.39229	6.29091	7.59542	6.01203	7.52112	7.23064	8.04512
ZBT16_621_633	LRTHNGASPYQCT	ZKSC3	Q9BRR0		4.65945	3.4941	6.4134	3.32315	3.16284	7.39229	6.29091	7.59542	6.01203	7.52112	7.23064	8.04512
ZBT16_621_633	LRTHNGASPYQCT	ZN670	Q9BS34		4.65945	3.4941	6.4134	3.32315	3.16284	7.39229	6.29091	7.59542	6.01203	7.52112	7.23064	8.04512
ZBT16_621_633	LRTHNGASPYQCT	ZN426	Q9BUY5		4.65945	3.4941	6.4134	3.32315	3.16284	7.39229	6.29091	7.59542	6.01203	7.52112	7.23064	8.04512
ZBT16_621_633	LRTHNGASPYQCT	ZN416	Q9BWM5		4.65945	3.4941	6.4134	3.32315	3.16284	7.39229	6.29091	7.59542	6.01203	7.52112	7.23064	8.04512
ZBT16_621_633	LRTHNGASPYQCT	ZN717	Q9BY31		4.65945	3.4941	6.4134	3.32315	3.16284	7.39229	6.29091	7.59542	6.01203	7.52112	7.23064	8.04512
ZBT16_621_633	LRTHNGASPYQCT	ZN436	Q9C0F3		4.65945	3.4941	6.4134	3.32315	3.16284	7.39229	6.29091	7.59542	6.01203	7.52112	7.23064	8.04512
ZBT16_621_633	LRTHNGASPYQCT	PRD14	Q9GZV8		4.65945	3.4941	6.4134	3.32315	3.16284	7.39229	6.29091	7.59542	6.01203	7.52112	7.23064	8.04512
ZBT16_621_633	LRTHNGASPYQCT	ZN350	Q9GZX5		4.65945	3.4941	6.4134	3.32315	3.16284	7.39229	6.29091	7.59542	6.01203	7.52112	7.23064	8.04512
ZBT16_621_633	LRTHNGASPYQCT	ZN700	Q9H0M5		4.65945	3.4941	6.4134	3.32315	3.16284	7.39229	6.29091	7.59542	6.01203	7.52112	7.23064	8.04512
ZBT16_621_633	LRTHNGASPYQCT	ZN442	Q9H7R0		4.65945	3.4941	6.4134	3.32315	3.16284	7.39229	6.29091	7.59542	6.01203	7.52112	7.23064	8.04512
ZBT16_621_633	LRTHNGASPYQCT	ZN696	Q9H7X3		4.65945	3.4941	6.4134	3.32315	3.16284	7.39229	6.29091	7.59542	6.01203	7.52112	7.23064	8.04512
ZBT16_621_633	LRTHNGASPYQCT	ZN556	Q9HAH1		4.65945	3.4941	6.4134	3.32315	3.16284	7.39229	6.29091	7.59542	6.01203	7.52112	7.23064	8.04512
ZBT16_621_633	LRTHNGASPYQCT	PRD16	Q9HAZ2		4.65945	3.4941	6.4134	3.32315	3.16284	7.39229	6.29091	7.59542	6.01203	7.52112	7.23064	8.04512
ZBT16_621_633	LRTHNGASPYQCT	ZN304	Q9HCX3		4.65945	3.4941	6.4134	3.32315	3.16284	7.39229	6.29091	7.59542	6.01203	7.52112	7.23064	8.04512
ZBT16_621_633	LRTHNGASPYQCT	ZN334	Q9HCZ1		4.65945	3.4941	6.4134	3.32315	3.16284	7.39229	6.29091	7.59542	6.01203	7.52112	7.23064	8.04512
ZBT16_621_633	LRTHNGASPYQCT	PRDM5	Q9NQX1		4.65945	3.4941	6.4134	3.32315	3.16284	7.39229	6.29091	7.59542	6.01203	7.52112	7.23064	8.04512
ZBT16_621_633	LRTHNGASPYQCT	ZN358	Q9NW07		4.65945	3.4941	6.4134	3.32315	3.16284	7.39229	6.29091	7.59542	6.01203	7.52112	7.23064	8.04512
ZBT16_621_633	LRTHNGASPYQCT	ZSC32	Q9NX65		4.65945	3.4941	6.4134	3.32315	3.16284	7.39229	6.29091	7.59542	6.01203	7.52112	7.23064	8.04512
ZBT16_621_633	LRTHNGASPYQCT	RBAK	Q9NYW8		4.65945	3.4941	6.4134	3.32315	3.16284	7.39229	6.29091	7.59542	6.01203	7.52112	7.23064	8.04512
ZBT16_621_633	LRTHNGASPYQCT	ZKSC7	Q9P0L1		4.65945	3.4941	6.4134	3.32315	3.16284	7.39229	6.29091	7.59542	6.01203	7.52112	7.23064	8.04512
ZBT16_621_633	LRTHNGASPYQCT	ZN624	Q9P2J8		4.65945	3.4941	6.4134	3.32315	3.16284	7.39229	6.29091	7.59542	6.01203	7.52112	7.23064	8.04512
ZBT16_621_633	LRTHNGASPYQCT	ZNF69	Q9UC07		4.65945	3.4941	6.4134	3.32315	3.16284	7.39229	6.29091	7.59542	6.01203	7.52112	7.23064	8.04512
ZBT16_621_633	LRTHNGASPYQCT	ZN629	Q9UEG4		4.65945	3.4941	6.4134	3.32315	3.16284	7.39229	6.29091	7.59542	6.01203	7.52112	7.23064	8.04512
ZBT16_621_633	LRTHNGASPYQCT	KLF15	Q9UIH9		4.65945	3.4941	6.4134	3.32315	3.16284	7.39229	6.29091	7.59542	6.01203	7.52112	7.23064	8.04512
ZBT16_621_633	LRTHNGASPYQCT	ZN391	Q9UJN7		4.65945	3.4941	6.4134	3.32315	3.16284	7.39229	6.29091	7.59542	6.01203	7.52112	7.23064	8.04512
ZBT16_621_633	LRTHNGASPYQCT	ZN180	Q9UJW8		4.65945	3.4941	6.4134	3.32315	3.16284	7.39229	6.29091	7.59542	6.01203	7.52112	7.23064	8.04512
ZBT16_621_633	LRTHNGASPYQCT	ZN490	Q9ULM2		4.65945	3.4941	6.4134	3.32315	3.16284	7.39229	6.29091	7.59542	6.01203	7.52112	7.23064	8.04512
ZBT16_621_633	LRTHNGASPYQCT	ZN148	Q9UQR1		4.65945	3.4941	6.4134	3.32315	3.16284	7.39229	6.29091	7.59542	6.01203	7.52112	7.23064	8.04512
ZBT16_621_633	LRTHNGASPYQCT	ZN443	Q9Y2A4		4.65945	3.4941	6.4134	3.32315	3.16284	7.39229	6.29091	7.59542	6.01203	7.52112	7.23064	8.04512
ZBT16_621_633	LRTHNGASPYQCT	ZN337	Q9Y3M9		4.65945	3.4941	6.4134	3.32315	3.16284	7.39229	6.29091	7.59542	6.01203	7.52112	7.23064	8.04512
ZBT16_621_633	LRTHNGASPYQCT	ZN711	Q9Y462		4.65945	3.4941	6.4134	3.32315	3.16284	7.39229	6.29091	7.59542	6.01203	7.52112	7.23064	8.04512
ZBT16_621_633	LRTHNGASPYQCT	ZN175	Q9Y473		4.65945	3.4941	6.4134	3.32315	3.16284	7.39229	6.29091	7.59542	6.01203	7.52112	7.23064	8.04512
ZBT16_621_633	LRTHNGASPYQCT	KLF12	Q9Y4X4		4.65945	3.4941	6.4134	3.32315	3.16284	7.39229	6.29091	7.59542	6.01203	7.52112	7.23064	8.04512
ZBT16_621_633	LRTHNGASPYQCT	KLF2	Q9Y5W3		4.65945	3.4941	6.4134	3.32315	3.16284	7.39229	6.29091	7.59542	6.01203	7.52112	7.23064	8.04512
ZBT16_621_633	LRTHNGASPYQCT	ZFP37	Q9Y6Q3		4.65945	3.4941	6.4134	3.32315	3.16284	7.39229	6.29091	7.59542	6.01203	7.52112	7.23064	8.04512

## Sheet: Breast STK data
				Compound(on Chip)	DMSO	DMSO	DMSO	DMSO	DMSO	DMSO	DMSO	DMSO	DMSO	DMSO	DMSO	DMSO
	2log S100			Sample name	Breast 1	Breast 2	Breast 3	Breast 4	Breast 5	Breast 6	Breast 7	Breast 9	Breast 10	Breast 11	Breast 12	Breast 13
				SFactor10	BC 01	BC 02	BC 03	BC 04	BC 05	BC 06	BC 07	BC 09	BC 10	BC 11	BC 12	BC 13
				Age	62	70	61	42	40	47	51	27	41	68	42	57
				ER	70% Strong	70% Strong	80% Strong	90% Strong	90% Strong	60% Strong	70% Strong	90% Strong	60% Strong	95% Strong	70% Strong	20 % Strong
				PR	5% Moderate	70% Strong	Negative	90% Strong	90% Strong	15% Moderate	5 % Moderate	90% Strong	0.03	10% Moderte	10% Moderte	20 % Moderte
ID	Sequence	PepProtein_UniprotName	PepProtein_UniprotID
ACM1_421_433	CNKAFRDTFRLLL	ACM5	P08912		6.47975	3.21434	6.43324	2.42847	4.91949	7.33575	7.00948	7.14519	7.31124	7.05072	6.01676	6.61239
ACM1_421_433	CNKAFRDTFRLLL	ACM1	P11229		6.47975	3.21434	6.43324	2.42847	4.91949	7.33575	7.00948	7.14519	7.31124	7.05072	6.01676	6.61239
ACM1_421_433	CNKAFRDTFRLLL	ACM3	P20309		6.47975	3.21434	6.43324	2.42847	4.91949	7.33575	7.00948	7.14519	7.31124	7.05072	6.01676	6.61239
ACM1_421_433	CNKAFRDTFRLLL	VEZF1	Q14119		6.47975	3.21434	6.43324	2.42847	4.91949	7.33575	7.00948	7.14519	7.31124	7.05072	6.01676	6.61239
ACM1_421_433	CNKAFRDTFRLLL	ZBT21	Q9ULJ3		6.47975	3.21434	6.43324	2.42847	4.91949	7.33575	7.00948	7.14519	7.31124	7.05072	6.01676	6.61239
ACM1_444_456	KIPKRPGSVHRTP	ACM1	P11229		6.03261	4.46955	6.61677	7.50315	5.88677	6.34686	7.3947	7.15633	6.787	7.15771	5.85427	5.7007
ACM4_456_468	CNATFKKTFRHLL	ACM2	P08172		6.19721	6.6691	6.55377	6.82788	6.87309	7.11514	6.40761	6.94667	7.94829	7.22763	7.07557	7.13908
ACM4_456_468	CNATFKKTFRHLL	ACM4	P08173		6.19721	6.6691	6.55377	6.82788	6.87309	7.11514	6.40761	6.94667	7.94829	7.22763	7.07557	7.13908
ACM4_456_468	CNATFKKTFRHLL	ACM5	P08912		6.19721	6.6691	6.55377	6.82788	6.87309	7.11514	6.40761	6.94667	7.94829	7.22763	7.07557	7.13908
ACM4_456_468	CNATFKKTFRHLL	HRH1	P35367		6.19721	6.6691	6.55377	6.82788	6.87309	7.11514	6.40761	6.94667	7.94829	7.22763	7.07557	7.13908
ACM5_494_506	CYALCNRTFRKTF	ACM2	P08172		8.59453	8.59812	8.57657	8.6043	8.74599	9.32396	8.5814	8.99271	9.20446	9.58607	8.74129	9.35253
ACM5_494_506	CYALCNRTFRKTF	ACM4	P08173		8.59453	8.59812	8.57657	8.6043	8.74599	9.32396	8.5814	8.99271	9.20446	9.58607	8.74129	9.35253
ACM5_494_506	CYALCNRTFRKTF	ACM5	P08912		8.59453	8.59812	8.57657	8.6043	8.74599	9.32396	8.5814	8.99271	9.20446	9.58607	8.74129	9.35253
ACM5_494_506	CYALCNRTFRKTF	ACM1	P11229		8.59453	8.59812	8.57657	8.6043	8.74599	9.32396	8.5814	8.99271	9.20446	9.58607	8.74129	9.35253
ACM5_494_506	CYALCNRTFRKTF	ACM3	P20309		8.59453	8.59812	8.57657	8.6043	8.74599	9.32396	8.5814	8.99271	9.20446	9.58607	8.74129	9.35253
ACM5_494_506	CYALCNRTFRKTF	HRH1	P35367		8.59453	8.59812	8.57657	8.6043	8.74599	9.32396	8.5814	8.99271	9.20446	9.58607	8.74129	9.35253
ACM5_498_510	CNRTFRKTFKMLL	ACM2	P08172		8.37865	7.88824	7.83913	7.98578	8.17763	8.78868	8.21809	8.71705	8.7477	9.20769	8.14429	9.02452
ACM5_498_510	CNRTFRKTFKMLL	ACM5	P08912		8.37865	7.88824	7.83913	7.98578	8.17763	8.78868	8.21809	8.71705	8.7477	9.20769	8.14429	9.02452
ACM5_498_510	CNRTFRKTFKMLL	ACM1	P11229		8.37865	7.88824	7.83913	7.98578	8.17763	8.78868	8.21809	8.71705	8.7477	9.20769	8.14429	9.02452
ACM5_498_510	CNRTFRKTFKMLL	ACM3	P20309		8.37865	7.88824	7.83913	7.98578	8.17763	8.78868	8.21809	8.71705	8.7477	9.20769	8.14429	9.02452
ADDB_696_708	GSPSKSPSKKKKK	ADDA	P35611		2.76285	1.6596	2.10719	2.82574	2.52726	2.22486	3.28701	4.42222	0	4.95626	0	2.0695
ADDB_696_708	GSPSKSPSKKKKK	ADDB	P35612		2.76285	1.6596	2.10719	2.82574	2.52726	2.22486	3.28701	4.42222	0	4.95626	0	2.0695
ADDB_696_708	GSPSKSPSKKKKK	GPTC4	Q5T3I0		2.76285	1.6596	2.10719	2.82574	2.52726	2.22486	3.28701	4.42222	0	4.95626	0	2.0695
ADDB_696_708	GSPSKSPSKKKKK	ADDG	Q9UEY8		2.76285	1.6596	2.10719	2.82574	2.52726	2.22486	3.28701	4.42222	0	4.95626	0	2.0695
ADDB_706_718	KKKFRTPSFLKKS	ADDA	P35611		8.34414	7.43877	6.59238	7.69724	7.81843	8.27241	8.05169	9.39928	9.10038	9.58417	8.31732	9.73631
ADDB_706_718	KKKFRTPSFLKKS	ADDB	P35612		8.34414	7.43877	6.59238	7.69724	7.81843	8.27241	8.05169	9.39928	9.10038	9.58417	8.31732	9.73631
ADDB_706_718	KKKFRTPSFLKKS	ADDG	Q9UEY8		8.34414	7.43877	6.59238	7.69724	7.81843	8.27241	8.05169	9.39928	9.10038	9.58417	8.31732	9.73631
ADRB2_338_350	ELLCLRRSSLKAY	ADRB2	P07550		13.4585	12.6464	11.4209	12.6595	12.5412	12.4846	13.3139	13.6461	13.2975	13.169	12.7996	12.6167
ANDR_785_797	VRMRHLSQEFGWL	ANDR	P10275		9.65207	9.26168	8.40111	9.07776	9.26089	9.63997	9.82301	10.5755	9.99843	10.7674	9.58261	10.7396
ANXA1_209_221	AGERRKGTDVNVF	ANXA1	P04083		9.63326	9.57407	7.18221	8.64532	8.99251	8.60401	9.9584	10.2333	9.5362	9.84166	8.98703	9.49274
BAD_112_124	RELRRMSDEFVDS	BAD	Q92934		11.2185	10.4382	8.77973	10.2247	10.3987	9.86431	11.994	12.007	10.8354	11.2204	9.46931	10.3423
BAD_69_81	IRSRHSSYPAGTE	BAD	Q92934		9.34092	8.94829	7.99773	8.70176	9.05923	8.92323	9.75738	9.98243	9.48086	9.61055	8.71707	9.28984
BAD_93_105	FRGRSRSAPPNLW	BAD	Q92934		8.79848	8.8568	8.68109	8.89678	9.08665	9.58369	8.79217	9.31494	9.2354	9.66527	8.99582	9.56562
BCKD_45_57	ERSKTVTSFYNQS	BCKD	O14874		4.80589	3.09235	0	3.55809	2.6933	6.68872	6.06581	7.06795	6.17075	7.65055	5.61493	7.84716
CA2D1_494_506	LEDIKRLTPRFTL	CA2D1	P54289		5.10377	2.93456	4.30162	3.30328	2.81563	3.04229	3.62739	6.13888	4.28294	5.84045	5.79141	3.04088
CA2D1_494_506	LEDIKRLTPRFTL	CA2D2	Q9NY47		5.10377	2.93456	4.30162	3.30328	2.81563	3.04229	3.62739	6.13888	4.28294	5.84045	5.79141	3.04088
CAC1C_1974_1986	ASLGRRASFHLEC	CAC1C	Q13936		13.9087	12.8361	11.3515	12.5595	12.7169	12.5593	13.5852	13.9479	13.6417	13.552	12.7704	12.8752
CD27_212_224	HQRRKYRSNKGES	CD27	P26842		5.37115	6.36454	5.95081	3.90638	6.78775	6.2513	7.08176	7.11118	6.18826	7.30176	3.86266	6.47571
CDC2_154_169	GIPIRVYTHEVVTLWY	CDK1	P06493		8.60972	8.27956	6.47066	8.05443	7.72467	7.98777	8.15257	8.31949	8.51449	8.05501	7.96862	8.0126
CDC2_154_169	GIPIRVYTHEVVTLWY	CD11B	P21127		8.60972	8.27956	6.47066	8.05443	7.72467	7.98777	8.15257	8.31949	8.51449	8.05501	7.96862	8.0126
CDC2_154_169	GIPIRVYTHEVVTLWY	CDK2	P24941		8.60972	8.27956	6.47066	8.05443	7.72467	7.98777	8.15257	8.31949	8.51449	8.05501	7.96862	8.0126
CDC2_154_169	GIPIRVYTHEVVTLWY	CDK7	P50613		8.60972	8.27956	6.47066	8.05443	7.72467	7.98777	8.15257	8.31949	8.51449	8.05501	7.96862	8.0126
CDC2_154_169	GIPIRVYTHEVVTLWY	CDK3	Q00526		8.60972	8.27956	6.47066	8.05443	7.72467	7.98777	8.15257	8.31949	8.51449	8.05501	7.96862	8.0126
CDC2_154_169	GIPIRVYTHEVVTLWY	CDK5	Q00535		8.60972	8.27956	6.47066	8.05443	7.72467	7.98777	8.15257	8.31949	8.51449	8.05501	7.96862	8.0126
CDC2_154_169	GIPIRVYTHEVVTLWY	CDK16	Q00536		8.60972	8.27956	6.47066	8.05443	7.72467	7.98777	8.15257	8.31949	8.51449	8.05501	7.96862	8.0126
CDC2_154_169	GIPIRVYTHEVVTLWY	CDK17	Q00537		8.60972	8.27956	6.47066	8.05443	7.72467	7.98777	8.15257	8.31949	8.51449	8.05501	7.96862	8.0126
CDC2_154_169	GIPIRVYTHEVVTLWY	CDK18	Q07002		8.60972	8.27956	6.47066	8.05443	7.72467	7.98777	8.15257	8.31949	8.51449	8.05501	7.96862	8.0126
CDC2_154_169	GIPIRVYTHEVVTLWY	CDK15	Q96Q40		8.60972	8.27956	6.47066	8.05443	7.72467	7.98777	8.15257	8.31949	8.51449	8.05501	7.96862	8.0126
CDK7_163_175	GSPNRAYTHQVVT	CDK1	P06493		2.65823	0	1.17313	3.55582	2.37628	3.83665	3.48502	3.59007	6.34019	2.02726	0	4.78039
CDK7_163_175	GSPNRAYTHQVVT	CDK7	P50613		2.65823	0	1.17313	3.55582	2.37628	3.83665	3.48502	3.59007	6.34019	2.02726	0	4.78039
CDK7_163_175	GSPNRAYTHQVVT	CDK3	Q00526		2.65823	0	1.17313	3.55582	2.37628	3.83665	3.48502	3.59007	6.34019	2.02726	0	4.78039
CDN1A_139_151	GRKRRQTSMTDFY	CDN1A	P38936		15.3343	14.9696	14.0491	14.6373	14.9347	14.9461	15.3285	15.6641	15.3559	15.3971	15.0855	15.1908
CENPA_1_14	MGPRRRSRKPEAPR	CENPA	P49450		12.3562	11.1281	9.28775	10.5808	9.93359	12.7245	11.2882	11.9581	13.1223	12.254	13.235	13.0011
CFTR_730_742	EPLERRLSLVPDS	CFTR	P13569		13.7904	13.1324	11.3799	12.8564	13.1263	12.5725	14.0522	14.1625	13.4017	13.3639	12.6755	13.0226
CFTR_761_773	LQARRRQSVLNLM	CFTR	P13569		16.1334	15.8323	14.7509	15.5975	15.801	15.8249	16.2319	16.5203	16.1034	16.1188	15.9605	16.0357
CGHB_109_121	QCALCRRSTTDCG	CGB1	A6NKQ9		11.6865	10.998	9.87914	10.6232	10.8801	10.6902	11.5269	11.8207	11.5094	11.6965	10.9477	10.876
CGHB_109_121	QCALCRRSTTDCG	LSHB	P01229		11.6865	10.998	9.87914	10.6232	10.8801	10.6902	11.5269	11.8207	11.5094	11.6965	10.9477	10.876
CGHB_109_121	QCALCRRSTTDCG	CGB3	P0DN86		11.6865	10.998	9.87914	10.6232	10.8801	10.6902	11.5269	11.8207	11.5094	11.6965	10.9477	10.876
CGHB_109_121	QCALCRRSTTDCG	CGB7	P0DN87		11.6865	10.998	9.87914	10.6232	10.8801	10.6902	11.5269	11.8207	11.5094	11.6965	10.9477	10.876
CGHB_109_121	QCALCRRSTTDCG	CGB2	Q6NT52		11.6865	10.998	9.87914	10.6232	10.8801	10.6902	11.5269	11.8207	11.5094	11.6965	10.9477	10.876
CREB1_126_138	EILSRRPSYRKIL	CREB1	P16220		14.8026	14.1771	12.3239	13.6228	13.6855	14.6847	14.4131	14.943	15.1104	14.8187	15.1454	15.0436
CREB1_126_138	EILSRRPSYRKIL	ATF1	P18846		14.8026	14.1771	12.3239	13.6228	13.6855	14.6847	14.4131	14.943	15.1104	14.8187	15.1454	15.0436
CREB1_126_138	EILSRRPSYRKIL	CREM	Q03060		14.8026	14.1771	12.3239	13.6228	13.6855	14.6847	14.4131	14.943	15.1104	14.8187	15.1454	15.0436
CREB1_126_138	EILSRRPSYRKIL	EOGT	Q5NDL2		14.8026	14.1771	12.3239	13.6228	13.6855	14.6847	14.4131	14.943	15.1104	14.8187	15.1454	15.0436
CSF1R_701_713	NIHLEKKYVRRDS	CSF1R	P07333		13.6318	12.9683	11.4931	12.7041	13.1133	12.9272	13.9488	14.2737	13.4126	13.6038	12.9161	13.4703
DCX_49_61	HFDERDKTSRNMR	DCX	O43602		2.82871	1.77313	0	3.99646	1.93082	2.67078	6.59338	6.37525	0.572584	2.9094	0	3.61798
DESP_2842_2854	RSGSRRGSFDATG	DESP	P15924		10.5411	9.83387	8.33947	9.47725	10.036	9.19175	10.8404	11.0331	9.98589	10.2411	9.33238	9.38569
DESP_2842_2854	RSGSRRGSFDATG	PLEC	Q15149		10.5411	9.83387	8.33947	9.47725	10.036	9.19175	10.8404	11.0331	9.98589	10.2411	9.33238	9.38569
E1A_ADE05_212_224	AILRRPTSPVSRE	NA	NA		13.15	12.6181	11.2583	11.9345	12.1108	12.6253	12.8025	13.3601	12.9074	13.0071	12.9037	13.0301
ELK1_356_368	LLPTHTLTPVLLT	ELK1	P19419		6.21222	6.86175	6.09256	6.51237	5.73429	5.59432	6.54557	6.27837	6.3731	5.46245	7.09756	5.86615
EPB42_241_253	LLNKRRGSVPILR	EPB42	P16452		12.5394	11.6308	10.5329	11.7334	12.1213	11.8814	12.5925	12.9413	12.2774	12.2404	11.6925	11.9688
ERBB2_679_691	QQKIRKYTMRRLL	ERBB2	P04626		12.6841	11.5491	9.15775	11.0575	10.0161	13.3264	11.3648	12.5716	13.2921	12.8484	13.156	13.3889
ESR1_160_172	GGRERLASTNDKG	ESR1	P03372		12.6402	12.4536	11.5742	11.9945	12.2036	12.5886	12.8211	12.9546	12.6841	13.2339	12.5211	13.2716
F263_454_466	NPLMRRNSVTPLA	F263	Q16875		15.771	15.3813	14.1423	15.1682	15.2927	15.2646	15.8138	16.0221	15.6781	15.7391	15.4052	15.6676
FIBA_569_581	EFPSRGKSSSYSK	FIBA	P02671		3.29611	3.13951	2.04669	3.07412	0.707178	5.96844	6.47789	6.09908	5.81935	6.79043	6.08965	4.18535
FOXO3_25_37	QSRPRSCTWPLQR	FOXO6	A8MYZ6		8.32177	8.10714	7.94001	8.61757	8.71864	9.27617	8.26224	9.22986	9.34583	9.35973	8.62985	9.28544
FOXO3_25_37	QSRPRSCTWPLQR	FOXO3	O43524		8.32177	8.10714	7.94001	8.61757	8.71864	9.27617	8.26224	9.22986	9.34583	9.35973	8.62985	9.28544
FOXO3_25_37	QSRPRSCTWPLQR	FOXO4	P98177		8.32177	8.10714	7.94001	8.61757	8.71864	9.27617	8.26224	9.22986	9.34583	9.35973	8.62985	9.28544
FOXO3_25_37	QSRPRSCTWPLQR	FOXO1	Q12778		8.32177	8.10714	7.94001	8.61757	8.71864	9.27617	8.26224	9.22986	9.34583	9.35973	8.62985	9.28544
FRAP_2443_2455	RTRTDSYSAGQSV	MTOR	P42345		8.58597	7.89019	5.4179	7.8127	7.49804	7.67224	9.08192	9.45283	8.64726	9.3021	7.63259	8.65951
GBRB2_427_439	SRLRRRASQLKIT	GBRB1	P18505		15.3556	14.7886	13.2881	14.3281	14.461	15.2387	14.9676	15.6548	15.6043	15.3885	15.4372	15.7582
GBRB2_427_439	SRLRRRASQLKIT	GBRB2	P47870		15.3556	14.7886	13.2881	14.3281	14.461	15.2387	14.9676	15.6548	15.6043	15.3885	15.4372	15.7582
GPR6_349_361	QSKVPFRSRSPSE	GPR3	P46089		8.36364	7.56224	6.64589	7.59367	7.42564	8.22567	8.90542	9.34308	8.48963	9.43145	7.1995	9.01254
GPR6_349_361	QSKVPFRSRSPSE	GPR6	P46095		8.36364	7.56224	6.64589	7.59367	7.42564	8.22567	8.90542	9.34308	8.48963	9.43145	7.1995	9.01254
GPSM2_394_406	PKLGRRHSMENME	GPSM2	P81274		13.1788	12.1444	10.1139	11.7348	12.107	11.9867	13.359	13.6472	12.7651	12.9288	11.9865	12.8059
GRIK2_708_720	FMSSRRQSVLVKS	GRIK1	P39086		16.2008	15.7355	14.4756	15.4895	15.3503	15.7516	16.072	16.1293	16.2305	15.9986	16.0321	15.8478
GRIK2_708_720	FMSSRRQSVLVKS	GRIK2	Q13002		16.2008	15.7355	14.4756	15.4895	15.3503	15.7516	16.072	16.1293	16.2305	15.9986	16.0321	15.8478
GSUB_61_73	KKPRRKDTPALHI	PPR17	O96001		2.65101	3.41302	5.87008	6.36392	3.05107	6.36682	7.35682	7.48321	6.66106	7.46482	4.39716	6.65409
GYS2_1_13	MLRGRSLSVTSLG	GYS2	P54840		8.30796	8.05974	7.95766	8.39552	8.33866	8.76527	8.57335	9.03968	8.65552	9.31924	8.51864	9.61889
H2B1B_ 27_40	GKKRKRSRKESYSI	H2B1K	O60814		9.53446	8.67597	7.89269	8.57485	8.43055	8.9419	9.27637	9.6329	9.56385	9.71905	8.64992	9.35901
H2B1B_ 27_40	GKKRKRSRKESYSI	H2B1J	P06899		9.53446	8.67597	7.89269	8.57485	8.43055	8.9419	9.27637	9.6329	9.56385	9.71905	8.64992	9.35901
H2B1B_ 27_40	GKKRKRSRKESYSI	H2B1O	P23527		9.53446	8.67597	7.89269	8.57485	8.43055	8.9419	9.27637	9.6329	9.56385	9.71905	8.64992	9.35901
H2B1B_ 27_40	GKKRKRSRKESYSI	H2B1B	P33778		9.53446	8.67597	7.89269	8.57485	8.43055	8.9419	9.27637	9.6329	9.56385	9.71905	8.64992	9.35901
H2B1B_ 27_40	GKKRKRSRKESYSI	MTOR	P42345		9.53446	8.67597	7.89269	8.57485	8.43055	8.9419	9.27637	9.6329	9.56385	9.71905	8.64992	9.35901
H2B1B_ 27_40	GKKRKRSRKESYSI	H2BFS	P57053		9.53446	8.67597	7.89269	8.57485	8.43055	8.9419	9.27637	9.6329	9.56385	9.71905	8.64992	9.35901
H2B1B_ 27_40	GKKRKRSRKESYSI	H2B1D	P58876		9.53446	8.67597	7.89269	8.57485	8.43055	8.9419	9.27637	9.6329	9.56385	9.71905	8.64992	9.35901
H2B1B_ 27_40	GKKRKRSRKESYSI	H2B1C	P62807		9.53446	8.67597	7.89269	8.57485	8.43055	8.9419	9.27637	9.6329	9.56385	9.71905	8.64992	9.35901
H2B1B_ 27_40	GKKRKRSRKESYSI	H2B2E	Q16778		9.53446	8.67597	7.89269	8.57485	8.43055	8.9419	9.27637	9.6329	9.56385	9.71905	8.64992	9.35901
H2B1B_ 27_40	GKKRKRSRKESYSI	H2B2F	Q5QNW6		9.53446	8.67597	7.89269	8.57485	8.43055	8.9419	9.27637	9.6329	9.56385	9.71905	8.64992	9.35901
H2B1B_ 27_40	GKKRKRSRKESYSI	H2B2C	Q6DN03		9.53446	8.67597	7.89269	8.57485	8.43055	8.9419	9.27637	9.6329	9.56385	9.71905	8.64992	9.35901
H2B1B_ 27_40	GKKRKRSRKESYSI	H2B2D	Q6DRA6		9.53446	8.67597	7.89269	8.57485	8.43055	8.9419	9.27637	9.6329	9.56385	9.71905	8.64992	9.35901
H2B1B_ 27_40	GKKRKRSRKESYSI	H2B3B	Q8N257		9.53446	8.67597	7.89269	8.57485	8.43055	8.9419	9.27637	9.6329	9.56385	9.71905	8.64992	9.35901
H2B1B_ 27_40	GKKRKRSRKESYSI	H2B1H	Q93079		9.53446	8.67597	7.89269	8.57485	8.43055	8.9419	9.27637	9.6329	9.56385	9.71905	8.64992	9.35901
H2B1B_ 27_40	GKKRKRSRKESYSI	H2B1A	Q96A08		9.53446	8.67597	7.89269	8.57485	8.43055	8.9419	9.27637	9.6329	9.56385	9.71905	8.64992	9.35901
H2B1B_ 27_40	GKKRKRSRKESYSI	H2B1N	Q99877		9.53446	8.67597	7.89269	8.57485	8.43055	8.9419	9.27637	9.6329	9.56385	9.71905	8.64992	9.35901
H2B1B_ 27_40	GKKRKRSRKESYSI	H2B1M	Q99879		9.53446	8.67597	7.89269	8.57485	8.43055	8.9419	9.27637	9.6329	9.56385	9.71905	8.64992	9.35901
H2B1B_ 27_40	GKKRKRSRKESYSI	H2B1L	Q99880		9.53446	8.67597	7.89269	8.57485	8.43055	8.9419	9.27637	9.6329	9.56385	9.71905	8.64992	9.35901
H32_3_18	RTKQTARKSTGGKAPR	H31	P68431		7.93813	5.46474	4.51097	6.35643	6.49334	7.94938	8.35552	8.53475	8.03506	8.57533	7.96553	8.82971
H32_3_18	RTKQTARKSTGGKAPR	H33	P84243		7.93813	5.46474	4.51097	6.35643	6.49334	7.94938	8.35552	8.53475	8.03506	8.57533	7.96553	8.82971
H32_3_18	RTKQTARKSTGGKAPR	H31T	Q16695		7.93813	5.46474	4.51097	6.35643	6.49334	7.94938	8.35552	8.53475	8.03506	8.57533	7.96553	8.82971
H32_3_18	RTKQTARKSTGGKAPR	H3C	Q6NXT2		7.93813	5.46474	4.51097	6.35643	6.49334	7.94938	8.35552	8.53475	8.03506	8.57533	7.96553	8.82971
H32_3_18	RTKQTARKSTGGKAPR	H32	Q71DI3		7.93813	5.46474	4.51097	6.35643	6.49334	7.94938	8.35552	8.53475	8.03506	8.57533	7.96553	8.82971
IF4E_203_215	TATKSGSTTKNRF	I4E1B	A6NMX2		1.98589	0	0.414697	3.04689	1.71354	0.406981	1.47007	5.22676	3.96253	3.82952	1.21734	4.98433
IF4E_203_215	TATKSGSTTKNRF	IF4E	P06730		1.98589	0	0.414697	3.04689	1.71354	0.406981	1.47007	5.22676	3.96253	3.82952	1.21734	4.98433
K6PL_766_778	LEHVTRRTLSMDK	PFKAL	P17858		10.7812	10.3526	9.16868	9.9329	10.5015	10.1099	11.0501	11.0149	10.7324	10.5802	10.1535	10.2766
KAP2_92_104	SRFNRRVSVCAET	KAP2	P13861		13.441	12.8461	11.3731	12.8107	12.9515	12.4908	13.4149	13.7867	13.3272	13.3505	12.5917	12.9117
KAP2_92_104	SRFNRRVSVCAET	KAP3	P31323		13.441	12.8461	11.3731	12.8107	12.9515	12.4908	13.4149	13.7867	13.3272	13.3505	12.5917	12.9117
KAP3_107_119	NRFTRRASVCAEA	KAP2	P13861		14.9205	14.3455	13.2058	14.0752	14.436	14.1756	14.7762	15.0625	14.837	14.8928	14.2312	14.3812
KAP3_107_119	NRFTRRASVCAEA	KAP3	P31323		14.9205	14.3455	13.2058	14.0752	14.436	14.1756	14.7762	15.0625	14.837	14.8928	14.2312	14.3812
KAPCG_192_206	VKGRTWTLCGTPEYL	KAPCA	P17612		7.44004	7.88248	7.37483	7.86904	6.56046	7.74234	7.79788	7.92598	7.54328	8.35822	6.9244	7.87435
KAPCG_192_206	VKGRTWTLCGTPEYL	KAPCG	P22612		7.44004	7.88248	7.37483	7.86904	6.56046	7.74234	7.79788	7.92598	7.54328	8.35822	6.9244	7.87435
KAPCG_192_206	VKGRTWTLCGTPEYL	KAPCB	P22694		7.44004	7.88248	7.37483	7.86904	6.56046	7.74234	7.79788	7.92598	7.54328	8.35822	6.9244	7.87435
KCC2G_278_289	VASMMHRQETVE	KCC2B	Q13554		9.82776	9.76912	9.23871	10.1588	9.96846	9.32199	10.3214	9.80099	9.90819	9.89731	8.39703	9.94307
KCC2G_278_289	VASMMHRQETVE	KCC2G	Q13555		9.82776	9.76912	9.23871	10.1588	9.96846	9.32199	10.3214	9.80099	9.90819	9.89731	8.39703	9.94307
KCC2G_278_289	VASMMHRQETVE	KCC2D	Q13557		9.82776	9.76912	9.23871	10.1588	9.96846	9.32199	10.3214	9.80099	9.90819	9.89731	8.39703	9.94307
KCC2G_278_289	VASMMHRQETVE	KCC2A	Q9UQM7		9.82776	9.76912	9.23871	10.1588	9.96846	9.32199	10.3214	9.80099	9.90819	9.89731	8.39703	9.94307
KCNA1_438_450	DSDLSRRSSSTMS	KCNA1	Q09470		9.99288	9.45373	7.43487	8.98629	9.14925	8.63982	10.0766	10.234	9.68309	9.70985	8.93254	8.93849
KCNA1_438_450	DSDLSRRSSSTMS	PHF20	Q9BVI0		9.99288	9.45373	7.43487	8.98629	9.14925	8.63982	10.0766	10.234	9.68309	9.70985	8.93254	8.93849
KCNA2_442_454	PDLKKSRSASTIS	KCNA2	P16389		10.0134	9.33482	6.73437	8.73896	9.33603	9.55096	10.4542	10.8329	9.93118	10.2289	9.42844	10.2391
KCNA3_461_473	EELRKARSNSTLS	KCNA3	P22001		7.00249	6.32982	0	6.32893	6.08832	6.74839	8.32231	8.83601	7.13262	8.56838	6.55738	8.30948
KCNA3_461_473	EELRKARSNSTLS	RPR1B	Q9NQG5		7.00249	6.32982	0	6.32893	6.08832	6.74839	8.32231	8.83601	7.13262	8.56838	6.55738	8.30948
KCNA6_504_516	ANRERRPSYLPTP	KCNA6	P17658		15.6178	15.3018	14.3233	14.9275	15.3888	15.257	15.7643	15.9212	15.5055	15.5517	15.213	15.243
KIF2C_105_118_S106G	EGLRSRSTRMSTVS	KIF2C	Q99661		13.2862	12.8321	11.6958	12.4078	12.8899	12.8188	13.2657	13.5738	13.2598	13.2819	12.9241	13.1688
KPB1_1011_1023	QVEFRRLSISAES	KPB1	P46020		12.868	12.2974	10.5609	11.786	12.127	11.6139	13.1797	13.2672	12.5735	12.4554	11.6339	11.8239
KPCB_19_31_A25S	RFARKGSLRQKNV	KPCB	P05771		10.8187	9.52329	7.85023	9.27779	9.32773	10.868	9.87219	11.1872	11.5552	11.189	10.8337	11.472
KPCB_19_31_A25S	RFARKGSLRQKNV	KPCA	P17252		10.8187	9.52329	7.85023	9.27779	9.32773	10.868	9.87219	11.1872	11.5552	11.189	10.8337	11.472
KS6A1_374_386	QLFRGFSFVATGL	KS6A2	Q15349		8.16024	7.9779	7.99825	7.95192	7.69118	7.83694	7.88589	7.70877	8.09077	8.13526	8.20563	7.69078
KS6A1_374_386	QLFRGFSFVATGL	KS6A1	Q15418		8.16024	7.9779	7.99825	7.95192	7.69118	7.83694	7.88589	7.70877	8.09077	8.13526	8.20563	7.69078
KS6A1_374_386	QLFRGFSFVATGL	KS6A6	Q9UK32		8.16024	7.9779	7.99825	7.95192	7.69118	7.83694	7.88589	7.70877	8.09077	8.13526	8.20563	7.69078
LIPS_944_956	GFHPRRSSQGATQ	LIPS	Q05469		12.6885	12.0247	10.5148	11.3634	11.8423	11.6853	12.8581	13.0969	12.4952	12.6132	11.9606	12.0342
MARCS_152_164	KKKKKRFSFKKSF	MARCS	P29966		3.40212	6.79384	5.49726	8.12081	6.75362	7.4751	7.42029	8.10463	7.37965	7.91173	3.09104	7.2579
MARCS_152_164	KKKKKRFSFKKSF	MRP	P49006		3.40212	6.79384	5.49726	8.12081	6.75362	7.4751	7.42029	8.10463	7.37965	7.91173	3.09104	7.2579
MARCS_160_172	FKKSFKLSGFSFK	MARCS	P29966		7.56591	7.65491	7.303	7.06559	7.46361	7.4354	7.49011	7.95633	7.71819	7.69925	5.52518	7.91961
MARCS_160_172	FKKSFKLSGFSFK	MRP	P49006		7.56591	7.65491	7.303	7.06559	7.46361	7.4354	7.49011	7.95633	7.71819	7.69925	5.52518	7.91961
MBP_222_234	HFFKNIVTPRTPP	MBP	P02686		7.77541	6.4476	6.43694	7.53644	7.57583	7.91171	7.99459	8.28696	8.01125	8.0461	7.58869	7.99337
MP2K1_287_299	PPRPRTPGRPLSS	MP2K2	P36507		3.47018	2.68312	3.05048	6.47317	7.0329	6.85193	6.41179	7.50058	6.9932	7.30596	6.41257	5.38055
MP2K1_287_299	PPRPRTPGRPLSS	MP2K1	Q02750		3.47018	2.68312	3.05048	6.47317	7.0329	6.85193	6.41179	7.50058	6.9932	7.30596	6.41257	5.38055
MPIP1_172_184	FTQRQNSAPARML	MPIP1	P30304		12.0643	11.5589	10.4086	11.1038	11.862	11.6483	12.1615	12.4724	11.9474	11.9781	11.6375	11.6791
MYPC3_268_280	LSAFRRTSLAGGG	MYPC3	Q14896		14.8576	14.3841	13.0561	14.166	14.3292	14.0232	14.9916	15.1291	14.6072	14.6025	14.2571	14.2735
NCF1_296_308	RGAPPRRSSIRNA	NCF1B	A6NI72		14.9575	14.4928	12.6967	13.5221	14.0187	14.7943	14.6654	15.226	15.1761	14.9485	15.3591	15.0428
NCF1_296_308	RGAPPRRSSIRNA	NCF1C	A8MVU1		14.9575	14.4928	12.6967	13.5221	14.0187	14.7943	14.6654	15.226	15.1761	14.9485	15.3591	15.0428
NCF1_296_308	RGAPPRRSSIRNA	NCF1	P14598		14.9575	14.4928	12.6967	13.5221	14.0187	14.7943	14.6654	15.226	15.1761	14.9485	15.3591	15.0428
NCF1_296_308	RGAPPRRSSIRNA	N42L1	Q5TBK1		14.9575	14.4928	12.6967	13.5221	14.0187	14.7943	14.6654	15.226	15.1761	14.9485	15.3591	15.0428
NCF1_296_308	RGAPPRRSSIRNA	C170B	Q9Y4F5		14.9575	14.4928	12.6967	13.5221	14.0187	14.7943	14.6654	15.226	15.1761	14.9485	15.3591	15.0428
NCF1_321_333	QDAYRRNSVRFLQ	NCF1B	A6NI72		14.0256	13.3932	11.9696	13.137	13.2384	13.4129	14.03	14.2013	13.9277	13.6865	13.7396	13.6329
NCF1_321_333	QDAYRRNSVRFLQ	NCF1C	A8MVU1		14.0256	13.3932	11.9696	13.137	13.2384	13.4129	14.03	14.2013	13.9277	13.6865	13.7396	13.6329
NCF1_321_333	QDAYRRNSVRFLQ	NCF1	P14598		14.0256	13.3932	11.9696	13.137	13.2384	13.4129	14.03	14.2013	13.9277	13.6865	13.7396	13.6329
NEK2_172_184	FAKTFVGTPYYMS	NEK2	P51955		7.54027	7.80544	7.52701	7.77878	6.60622	7.25071	7.28441	7.36108	7.19166	7.55907	6.46354	7.4717
NEK2_172_184	FAKTFVGTPYYMS	NEK3	P51956		7.54027	7.80544	7.52701	7.77878	6.60622	7.25071	7.28441	7.36108	7.19166	7.55907	6.46354	7.4717
NEK2_172_184	FAKTFVGTPYYMS	NEK4	P51957		7.54027	7.80544	7.52701	7.77878	6.60622	7.25071	7.28441	7.36108	7.19166	7.55907	6.46354	7.4717
NEK2_172_184	FAKTFVGTPYYMS	TAOK1	Q7L7X3		7.54027	7.80544	7.52701	7.77878	6.60622	7.25071	7.28441	7.36108	7.19166	7.55907	6.46354	7.4717
NEK2_172_184	FAKTFVGTPYYMS	NEK9	Q8TD19		7.54027	7.80544	7.52701	7.77878	6.60622	7.25071	7.28441	7.36108	7.19166	7.55907	6.46354	7.4717
NEK2_172_184	FAKTFVGTPYYMS	TAOK3	Q9H2K8		7.54027	7.80544	7.52701	7.77878	6.60622	7.25071	7.28441	7.36108	7.19166	7.55907	6.46354	7.4717
NEK2_172_184	FAKTFVGTPYYMS	TAOK2	Q9UL54		7.54027	7.80544	7.52701	7.77878	6.60622	7.25071	7.28441	7.36108	7.19166	7.55907	6.46354	7.4717
NEK3_158_170	FACTYVGTPYYVP	NEK2	P51955		8.63362	8.81493	8.96429	9.02597	8.00253	8.01775	8.24648	8.06299	8.68455	8.39878	8.24545	8.53996
NEK3_158_170	FACTYVGTPYYVP	NEK3	P51956		8.63362	8.81493	8.96429	9.02597	8.00253	8.01775	8.24648	8.06299	8.68455	8.39878	8.24545	8.53996
NFKB1_330_342	FVQLRRKSDLETS	NFKB1	P19838		12.4808	12.0727	10.4732	11.6427	12.1934	11.752	12.8845	13.0305	12.2996	12.4053	11.6382	11.9139
NFKB1_330_342	FVQLRRKSDLETS	K0232	Q92628		12.4808	12.0727	10.4732	11.6427	12.1934	11.752	12.8845	13.0305	12.2996	12.4053	11.6382	11.9139
NMDZ1_890_902	SFKRRRSSKDTST	NMDZ1	Q05586		14.6355	13.7008	11.9123	13.1759	13.0783	14.3536	13.9888	14.5341	14.7342	14.4203	14.5578	14.614
NOS3_1171_1183	SRIRTQSFSLQER	NOS3	P29474		10.7838	10.0944	8.11503	9.82676	9.71577	10.5849	10.7508	11.7061	10.958	11.5392	10.6445	11.5594
NR4A1_344_356	GRRGRLPSKPKQP	NR4A1	P22736		6.3529	5.06464	6.82682	6.41229	6.45965	7.12772	7.29344	7.14769	7.54673	7.91063	6.27635	5.54375
NR4A1_344_356	GRRGRLPSKPKQP	NR4A2	P43354		6.3529	5.06464	6.82682	6.41229	6.45965	7.12772	7.29344	7.14769	7.54673	7.91063	6.27635	5.54375
NR4A1_344_356	GRRGRLPSKPKQP	NR4A3	Q92570		6.3529	5.06464	6.82682	6.41229	6.45965	7.12772	7.29344	7.14769	7.54673	7.91063	6.27635	5.54375
P53_12_24	PPLSQETFSDLWK	P53	P04637		2.92612	5.12533	0	3.69313	2.83168	2.14441	6.71131	0	3.28471	1.91374	0	2.74608
P53_308_323	LPNNTSSSPQPKKKPL	P53	P04637		7.58181	4.51249	0	0	2.38832	7.36648	6.84725	7.74212	8.08856	8.01417	8.08833	7.86126
PLEK_106_118	GQKFARKSTRRSI	PLEK	P08567		12.8264	11.8915	9.87895	11.3017	10.7573	12.8171	11.8318	12.7852	13.2826	12.8222	13.2261	13.4105
PLM_76_88	EEGTFRSSIRRLS	PLM	O00168		9.69111	8.43304	6.73945	8.10728	8.98754	7.55509	10.0621	10.1118	9.00462	9.05056	7.68026	8.0931
PP2AB_297_309	EPHVTRRTPDYFL	PP2AB	P62714		6.67561	6.66189	6.032	6.85015	3.30202	3.41554	6.68037	6.85879	2.73724	5.58944	2.9956	5.93704
PP2AB_297_309	EPHVTRRTPDYFL	PP2AA	P67775		6.67561	6.66189	6.032	6.85015	3.30202	3.41554	6.68037	6.85879	2.73724	5.58944	2.9956	5.93704
PPR1A_28_40	QIRRRRPTPATLV	PPR1A	Q13522		12.0553	11.6259	10.6994	11.3918	11.5656	11.8235	11.7141	12.3103	12.0257	12.1489	12.0139	12.1052
PPR1A_28_40	QIRRRRPTPATLV	PPR1C	Q8WVI7		12.0553	11.6259	10.6994	11.3918	11.5656	11.8235	11.7141	12.3103	12.0257	12.1489	12.0139	12.1052
PPR1A_28_40	QIRRRRPTPATLV	PPR1B	Q9UD71		12.0553	11.6259	10.6994	11.3918	11.5656	11.8235	11.7141	12.3103	12.0257	12.1489	12.0139	12.1052
PRKDC_2618_2630	TRTQEGSLSARWP	PRKDC	P78527		6.73709	7.1213	7.30696	8.07806	6.87181	6.19762	5.98879	6.51187	3.27851	6.97759	5.42438	5.91326
PTK6_436_448	ALRERLSSFTSYE	PTK6	Q13882		13.9769	13.3115	11.7403	12.9279	13.3143	13.1575	14.1455	14.295	13.7251	13.9181	13.0444	13.6113
PTN12_32_44	FMRLRRLSTKYRT	PTN12	Q05209		15.2622	14.469	13.0012	13.9785	13.915	15.4249	14.6352	15.0143	15.6262	15.1342	15.6718	15.4688
RADI_559_569	RDKYKTLRQIR	EZRI	P15311		2.86249	3.5251	0	6.55315	0	3.08424	2.4443	6.77745	5.6841	4.19337	2.51942	0
RADI_559_569	RDKYKTLRQIR	MOES	P26038		2.86249	3.5251	0	6.55315	0	3.08424	2.4443	6.77745	5.6841	4.19337	2.51942	0
RADI_559_569	RDKYKTLRQIR	RADI	P35241		2.86249	3.5251	0	6.55315	0	3.08424	2.4443	6.77745	5.6841	4.19337	2.51942	0
RAF1_253_265	QRQRSTSTPNVHM	RAF1	P04049		6.77665	4.62398	1.86404	5.87808	1.89328	5.91453	6.09896	7.1816	3.68937	6.44514	3.30398	7.44672
RAF1_253_265	QRQRSTSTPNVHM	ARAF	P10398		6.77665	4.62398	1.86404	5.87808	1.89328	5.91453	6.09896	7.1816	3.68937	6.44514	3.30398	7.44672
RAF1_253_265	QRQRSTSTPNVHM	BRAF	P15056		6.77665	4.62398	1.86404	5.87808	1.89328	5.91453	6.09896	7.1816	3.68937	6.44514	3.30398	7.44672
RAP1B_172_184	PGKARKKSSCQLL	RP1BL	A6NIZ1		9.82524	9.1913	8.09135	9.30081	9.55285	9.27644	9.89123	10.4103	9.85712	10.0509	9.11403	9.67308
RAP1B_172_184	PGKARKKSSCQLL	RAP1B	P61224		9.82524	9.1913	8.09135	9.30081	9.55285	9.27644	9.89123	10.4103	9.85712	10.0509	9.11403	9.67308
RBL2_655_667	GLGRSITSPTTLY	RBL2	Q08999		8.65565	8.87055	7.27895	8.82123	6.96632	9.13824	8.82439	10.9321	9.95929	10.2207	10.4009	11.8236
RB_242_254	AVIPINGSPRTPR	RB	P06400		8.97339	8.62823	7.65209	8.5084	9.10951	8.66392	9.29684	9.4391	9.06175	9.20087	8.44963	8.64625
RB_350_362	SFETQRTPRKSNL	RB	P06400		1.00476	2.90795	2.45481	3.53638	0	2.67112	6.73876	7.27489	2.16504	2.95254	2.4498	2.67078
RB_774_786	TRPPTLSPIPHIP	RB	P06400		6.58661	2.13418	0	3.61688	3.3698	2.77634	7.71635	7.13722	6.6147	6.7974	5.50149	5.45951
RB_803_815	NIYISPLKSPYKI	RB	P06400		7.67166	7.00347	6.5447	6.59421	6.97872	7.07655	7.54054	8.05338	7.04053	8.09277	7.41757	7.90537
REL_260_272	KMQLRRPSDQEVS	TF65	Q04206		12.8212	11.9793	10.2164	11.5658	11.9536	11.6252	13.0095	13.1314	12.3506	12.4597	11.6334	11.9358
REL_260_272	KMQLRRPSDQEVS	REL	Q04864		12.8212	11.9793	10.2164	11.5658	11.9536	11.6252	13.0095	13.1314	12.3506	12.4597	11.6334	11.9358
RS6_228_240	IAKRRRLSSLRAS	RS6	P62753		14.7365	14.2629	12.9319	13.9024	14.0151	14.3874	14.5813	14.9203	14.7677	14.6881	14.711	14.5024
RYR1_4317_4329	VRRLRRLTAREAA	RYR1	P21817		14.5765	13.9287	12.0284	13.2435	12.8639	14.5575	13.8055	14.508	14.8111	14.5279	15.0367	14.8214
SCN7A_898_910	KNGCRRGSSLGQI	SCN7A	Q01118		12.6674	12.1933	11.0486	11.9159	12.2276	11.7581	12.7945	13.1092	12.448	12.5361	11.9633	11.8769
STK6_283_295	SSRRTTLCGTLDY	AURKA	O14965		13.8983	13.0823	11.8173	12.8154	13.1417	12.8348	13.717	13.9528	13.5595	13.6267	13.0948	13.0587
STK6_283_295	SSRRTTLCGTLDY	AURKB	Q96GD4		13.8983	13.0823	11.8173	12.8154	13.1417	12.8348	13.717	13.9528	13.5595	13.6267	13.0948	13.0587
STK6_283_295	SSRRTTLCGTLDY	AURKC	Q9UQB9		13.8983	13.0823	11.8173	12.8154	13.1417	12.8348	13.717	13.9528	13.5595	13.6267	13.0948	13.0587
STMN2_90_102	AAGERRKSQEAQV	STMN1	P16949		10.943	10.0814	8.01871	9.73492	10.2628	9.9345	11.2436	11.6111	10.6483	10.9207	10.305	10.322
STMN2_90_102	AAGERRKSQEAQV	STMN2	Q93045		10.943	10.0814	8.01871	9.73492	10.2628	9.9345	11.2436	11.6111	10.6483	10.9207	10.305	10.322
STMN2_90_102	AAGERRKSQEAQV	STMN3	Q9NZ72		10.943	10.0814	8.01871	9.73492	10.2628	9.9345	11.2436	11.6111	10.6483	10.9207	10.305	10.322
TOP2A_1463_1475	RRKRKPSTSDDSD	TOP2A	P11388		15.6047	15.1976	14.1926	14.8569	15.2386	15.263	15.6265	15.8645	15.4925	15.5907	15.3247	15.3911
TOP2A_1463_1475	RRKRKPSTSDDSD	CTR9	Q6PD62		15.6047	15.1976	14.1926	14.8569	15.2386	15.263	15.6265	15.8645	15.4925	15.5907	15.3247	15.3911
TY3H_65_77	FIGRRQSLIEDAR	TY3H	P07101		14.0591	13.4071	11.9304	13.12	13.4591	13.2779	14.1723	14.3257	13.8971	13.8348	13.1814	13.5252
VASP_150_162	EHIERRVSNAGGP	VASP	P50552		13.223	12.3674	10.5086	11.7949	12.4845	12.1292	13.4103	13.7334	12.7989	12.8686	12.2289	12.5268
VASP_271_283	LARRRKATQVGEK	VASP	P50552		12.7686	12.3155	11.0448	11.5704	11.5815	12.4375	12.2066	12.8055	12.7467	12.7846	12.705	12.7314
VASP_271_283	LARRRKATQVGEK	PARVA	Q9NVD7		12.7686	12.3155	11.0448	11.5704	11.5815	12.4375	12.2066	12.8055	12.7467	12.7846	12.705	12.7314
VTNC_390_402	NQNSRRPSRATWL	VTNC	P04004		14.7725	14.3659	13.1453	13.8325	14.3578	14.1207	14.8586	15.0833	14.5806	14.6346	14.2493	14.1279
VTNC_390_402	NQNSRRPSRATWL	CCD80	Q76M96		14.7725	14.3659	13.1453	13.8325	14.3578	14.1207	14.8586	15.0833	14.5806	14.6346	14.2493	14.1279
